# Supplementary material for: An expanded palette of improved SPLICS reporters detects multiple organelle contacts in vitro and in vivo
Source: Nat Commun. 2020 Nov 27;11:6069. doi: 10.1038/s41467-020-19892-6 (PMC7699637; doi:10.1038/s41467-020-19892-6)
Supplement: Supplementary file 10 — Source Data [file 41467_2020_19892_MOESM10_ESM.xlsx]

## Sheet: Figure 2
		PANEL c	ER-MT P2A SHORT	ER-MT P2A SHORT			PANEL f	ER-PM P2A SHORT	ER-PM P2A SHORT			PANEL i	PO-MT P2A SHORT	PO-MT P2A SHORT			PANEL n	PO-ER P2A SHORT	PO-ER P2A SHORT
			81	232				184	312				164.5	192.5				16	23.5
			44	228				228	392				160	178.5				17.5	26.5
			69	270				251	356				150.5	138				18	28.5
			59	106				186	348				146	135				18.5	31.5
			101	100				199	363				146	134				19	33
			83	214				239	398				140	133				19	35
			114	196				131	362				132.5	115.5				19.5	35.5
			70	218				208	341				132	110				19.5	41.5
			59	108				222	314				115	109.5				22	42.5
			63	120				142	390				114.5	108				31	44.5
			59	298				190	431				94	101.5				32.5	47.5
			71	212				205	449				88.5	99.5				34.5	47.5
			69	121				164	305				88	94.5				36	50
			47	169				292	307				86	90.5				38	51.5
			67	211				221	327				82.5	85				40.5	52
			56	114				272	394				82.5	82.5				41.5	53
			50	193				300	400				81	80				41.5	55
			107	282				248	382				79	78				47.5	57.5
			71	336				226	343				74.5	76.5				48	58
			52					184	333				72.5	76.5				48.5	58
			69					224	384				69	73.5				59	59
			98					223	391				65.5	63.5				63	60
			84					213	319				65	63.5				64.5	60.5
			61					153	330				63.5	62.5				65	63
								220	410				62	61				67	63.5
								204	341				58.5	57				68	64.5
								264	428				56.5	57				70	69
								247	334				56.5	57				71.5	70.5
								139	369				55	57				73.5	75.5
								166	394				53.5	54.5				76	79
								170	444				53	47				76.5	80.5
								194	426				52	46				79	80.5
								268					51.5	43.5				87	85
								255					51.5	42				92.5	90
								198					50.5	38.5				99.5	99.5
								181					49	35				101.5	100
								174					48.5	31.5				134.5	101.5
								154					46	52.5				140	104
								220					45.5	62				144	106
								139					44.5	35				164	110.5
								188					43.5	38					116
								234					43.5	41.5					122.5
								171					41.5	43.5					124.5
								250					37	44					133.5
													36	59.5					148
													35	66					192
													34	67					216.5
													33.5	68.5					23
													32	74.5					247
													31.5	78					49.5
													25.5	106.5					95
													23.5						61
													23.5						39.5
													23						62
													23						41
													23						46.5
													22						41.5
													21.5						42
																			85.5
																			107
																			87.5

## Sheet: Figure 3
		PANEL a	CTRL	ER-PM P2A SHORT	ER-PM P2A LONG					PANEL d	CTRL	shRNA ORA1	shRNA STIM1	CTRL treated	shRNA ORA1 treated	shRNA STIM treated					PANEL f	CTRL	shRNA ORA1	shRNA STIM1	CTRL treated	shRNA ORA1 treated	shRNA STIM treated
			15.1559	15.5876	16.3106						177	133	130	316	203	171						334	145	134	280	198	206
			18.6287	31.2887	17.197						152	158	177	333	233	166						323	174	214	258	201	195
			10.4146	22.587	15.0589						170	148	152	340	162	180						244	219	194	293	178	246
			11.2912	28.9389	25.4352						153	123	170	289	150	227						283	152	166	361	238	235
			16.4875	7.78057	28.2397						162	154	126	334	202	213						277	209	144	296	245	178
			18.3929	13.6809	18.247						195	160	144	270	209	229						252	206	148	306	214	188
			17.8398	10.2155	20.5675						160	161	153	261	204	200						268	150	138	397	223	175
			16.0361	23.8586	27.6027						150	146	148	304	181	228						275	160	118	344	231	160
			14.4214	20.1776	27.3068						151	160	121	306	233	170						294	142	145	308	194	233
			18.8877	22.0148	18.7914						189	135	138	272	200	192						234	192	166	401	184	216
			18.4873	28.2258	32.827						167	119	162	332	200	153						262	141	193	386	173	200
			17.9787	10.6403	14.0583						194	113	140	279	210	171							128	203	347	178	177
			16.1679	12.3995	10.8204						163	125	125	277	189	189							183	206	324	172	170
			18.5211	9.34623	15.6706						179	131	133	279	211	221							152	163		162	166
			8.12727	14.0852	18.6767							110	170		176	227							184	164		196	169
			10.5039	19.2016	12.5639							129	151		184	179							152	199		191	175
			12.8201	12.8905	11.7572							160	140		152	189							202	171		181	195
			14.9174	20.2507	14.5248							138	132		160	187							172	181		169	183
			20.4907	17.7074	15.5932							137	150		171	177							167	207		190	163
			11.9765	7.93226	22.7721							145	157		229	183							198	197		191	167
			14.7029	15.6934	24.5893							134	128		167	147							145	179		165	214
			19.3342	11.4514	21.1978							144	184		215	204							201	179		214	216
			23.2634	16.4835	21.1809							124	167		214	178							173	125		227	192
			16.6419		13.3789							135	176		152	182							179	193		227	229
			13.2707		13.03							157	158		185	217							131	129		209	207
			9.13525		11.1089							141	128		203	205							191	207		184	189
			9.33947		16.0531							144	179		156	223							136	157		187	179
			11.7566		19.9201							148			220	202							143	168		185	167
			15.2185									153			188	197							151	202		176	184
			19.8726									111			211	196							216	167		220	180
												117			194	162							205	137		181	184
												122			143	184							194	169			225
												115			176	177							191	165			215
												129			149	219							182	190
															228	193							160	119
															181	186							191	157
															196								158	202
															205								196	148
															154								209
															183								128
															198								227
															203								164
															228
															195
															225
															225
															210
															221
															156
															159
															206
															187
															204
															173
															162

## Sheet: Figure 3C
			STIM1								ORAI1								ACTIN

## Sheet: Figure 4
	PANEL h	ER-MT SHORT	ER-MT LONG	ER-PM SHORT	ER-PM LONG					PANEL f	CTRL	ER-MT-PM SHORT	ER-MT-PM LONG					PANEL g	CTRL	ER-MT-PM SHORT	ER-MT-PM LONG
		161	141.5	175	171.5						3.47	4.94	4.05						30.6201	27.7161	36.4763
		254.5	274	257.5	271.5						4.69	3.4	7.38						46.8957	30.4991	33.8398
		217	279	207.5	438						9.74	6.34	4.09						44.1564	38.1564	59.6707
		169.5	135.5	130.5	116						6.36	4.98	6.78						42.2891	48.3216	57.5418
		236.5	165	206.5	121.5						12.13	7.07	4.24						53.0887	48.6826	72.9748
		135	195.5	123	121						12.29	10.22	4.32						48.4541	49.719	44.4484
		141.5	429.5	139	184.5						2.07	5.46	2.9						68.3863	57.2488	54.3341
		115	195	102.5	313.5						6.95	4.78	6.41						63.3064	51.7005	78.3428
		212	267	246.5	282						4.72	7.23	7.63						74.1822	56.705	67.4552
		140	190	98	143						7.09	13.01	9.26						88.6691	61.2541	53.3676
		90.5	232	80.5	265.5						12.5	4.26	5.34						39.0026	89.6137	30.462
		95.5	441.5	58.5	313						6.56	5.92	6.94						45.8628	36.4081	40.5005
		122.5	174	99.5	113.5						5.32	11.57	8.09						54.6405	29.0078	45.379
		178.5	109	183.5	110.5						15.31	7.23	9.3						58.9979	41.307	59.418
		200	242	162.5	171.5						6.53	11.49	13.32						36.1426	61.6257	74.442
		102.5	142	75.5	328.5						11.12	8.47	12.39						57.1029	47.7422	69.02
		187.5	149	160.5	234						5.68	2.04	3.39						65.4018	75.8614	46.435
		160.5	254	160	145.5						3.13	1.55	2.48						69.2845	76.9407	67.3623
		124.5	121	134	211						3.33	5.08	3.08						62.6085	43.603	76.2073
		45.5	93.5	215.5	113.5						4.02	5.85	10.15						76.5122	59.4199	64.0729
		98	225.5	111.5	229.5						6.51	2.2	5.52						68.5955	74.6381	53.5003
		61.5	364	67.5	436						7.15	2.16	4.17						78.612	98.7035	26.5366
		219.5	232	190.5	410						7.18	3.8	4.9						35.7054	38.4222	47.9528
		261	222.5	261.5	143.5						1.77	6.95	3.4						44.1433	36.4444	39.7532
		162.5	354	232.5	160						10.76	4.44	4.97						47.8229	46.5562	45.4983
		147.5	169.5	111.5	169						5.86	2.95	1.59						84.3105	35.6827	53.6783
		188	134	162.5	188.5						5.69	1.84	6.6						55.7252	38.0583	43.2836
		223	259.5	190.5							5.71	2.55	6.1						62.5256	41.8939	47.6613
		146.5		167.5							8.08	3.89	8.23						74.684	53.0886	47.9564
		263.5		131.5							8.52	4.38	11.09						46.2745	35.3333	24.8453
		112		175							8.89	5.46	6.51						74.443	32.1405	34.448
		121.5		117.5							7.29	8.41	14.23						42.4692	51.2115	38.6434
		180		128.5							9.86	10.46	9.28						49.4054	37.8445	43.7371
		208.5		173.5								8.19	7.54						53.7967	54.1812	35.2609
		190.5		240								4.43	12.47						41.0648	57.0988	42.7221
		184		141								5.82							49.0617	68.0026	56.0303
				204															54.9934	65.8555	56.9804
																			58.3958	79.6052	55.1949
																			51.9507	56.8522

## Sheet: Figure 5
		PANEL f	PO-MT SHORT	PO-MT LONG	PO-ER SHORT	PO-ER LONG
			57.5	164.5	37	144.5
			45	144	30.5	143.5
			43.5	139.5	30	115.5
			38	137	27.5	113
			36.5	127.5	26	101
			36	105	24.5	93.5
			35.5	103.5	23.5	91.5
			34.5	94	23	76
			28	77.5	20.5	75.5
			26	77	16.5	73.5
			20	61.5	17	59
			18	59.5	19.5	55
			18	51.5	28.5	45
			18.5	49.5	41	36
			18.5	43	44.5	35
			20	43	42	33.5
			21.5	43	16	28
			30.5	35	24.5	27.5
			38.5	32	21	23
			39.5	28	51.5	20.5
			39.5	84.5	27	45.5
			15	61	26.5	103.5
			22	95	23	113.5
			14	136	22.5	163.5
			52	114.5	40.5	138
			31	155.5		119
			28	70		84
			22	155		71.5
			25	155.5		99.5
			37
			37

## Sheet: Figure 6
		PANEL c - Duration	ER-MT P2A LONG	ER-MT P2A SHORT		PANEL c - Speed	ER-MT P2A LONG	ER-MT P2A SHORT		PANEL c - Displacement	ER-MT P2A LONG	ER-MT P2A SHORT
			9.33334	15			2.39492	2.88872			0.565412	1.0122
			11	0.666667			2.07604	2.36966			1.07965	2.08238
			15	14.3333			2.51736	2.26597			1.65824	1.07235
			0.666667	12			2.94216	2.15854			0.316311	1.62427
			15	0.666667			1.95669	2.567			1.31356	1.05559
			8	15			2.8476	2.0247			1.13177	0.675866
			11	5.83333			2.45712	2.73029			1.21764	1.37249
			5.33333	15			1.9546	2.67015			0.533729	1.34297
			1.83333	4.66667			1.4617	2.33443			1.05361	1.59236
			0.833333	2.16667			1.43041	3.13995			0.541376	1.58612
			15	15			2.85117	2.05977			1.38061	1.33557
			1.83333	8.66667			1.45474	2.51312			1.43735	2.00546
			0.833333	14.8333			2.28623	1.48117			0.883791	1.66378
			15	15			2.39657	2.03671			1.14002	1.66995
			15	15			2.50093	2.65327			1.29975	0.916091
			7.66667	2			2.54778	2.32756			0.644862	0.538869
			3.66667	15			1.85638	2.86287			0.99099	0.807546
			15	7.66667			2.5912	2.32018			1.93229	0.8829
			15	15			2.88947	2.49886			1.59969	1.26032
			5.66667	12			1.45335	2.11384			1.74411	0.744771
			15	8.66667			2.52617	1.44643			1.68502	0.638295
			3.33333	3.66667			1.65231	2.02495			0.965314	0.306137
			15	12.5			2.94367	2.437			1.51618	0.580659
			11	12.3333			2.35262	2.1488			0.557603	0.178407
			2	14.1667			1.67043	1.92672			0.372179	1.0542
			10.6667	12			2.13752	2.28121			0.602034	0.283472
			12.1667	10.8333			2.19958	1.83595			0.710253	0.168629
			9	11.1667			1.61849	1.6576			0.904101	0.128667
			1.83333	14.1667			1.33463	2.05384			0.474105	0.39133
			1.5	1			1.59141	2.46214			0.337754	0.306399
			14.1667	14.1667			2.41568	1.98566			0.844041	0.988148
			1.66667	1			1.49413	0.201193			0.106234	0.42758
			1	3.83333			2.1486	2.91189			0.282945	0.706739
			5.5	3.33333			2.50391	1.19776			0.328645	0.539382
			2	0.833333			0.875377	1.50507			0.815282	0.554378
			1.66667	2.33333			1.22	1.03005			0.399241	0.431185
			12	10			3.08633	1.51885			1.44361	0.145174
			1.16667	1.66667			3.20868	1.52382			1.34772	0.907354
			8.5	10.6667			2.03502	2.02411			0.441008	0.732487
			1.5	1.16667			3.11015	0.495531			0.215635	0.145569
			6.66667	2.16667			2.50753	0.711171			0.422621	0.133969
			3.33333	1.83333			2.45954	0.486508			1.72593	0.794293
			7	1.66667			2.3192	1.81499			1.61503	0.873954
			9.66667	3.5			2.7289	1.48491			1.15075	0.485315
			3	0.666667			2.38529	1.0343			0.14297	0.827948
			2.33333	8.66667			2.85855	2.48081			0.54612	0.403144
			2	8.66667			2.50928	2.13472			0.217128	1.76116
			1.5	3.66667			2.29597	1.11703			0.29502	0.540738
			1.66667	1.33333			2.21921	1.06465			0.977761	0.453185
			8	0.666667			2.56627	1.20156			1.16856	0.595499
			0.666667	1.5			2.17339	2.31336			0.844768	0.508233
			0.666667	5			2.04873	2.06533			0.618588	0.272745
			5.5	2.5			1.82931	1.56466			0.653669	0.484934
			3	3.5			1.29843	1.68366			0.291432	0.858983
			2.16667	1			2.22755	1.8222			1.09797	0.287887
			2.33333	1.33333			0.589652	1.10513			0.127749	1.06678
			2.83333	2.66667			1.81254	1.48569			0.468227	0.947915
			0.833333	2			2.86561	0.889283			0.302974	1.63574
			5.16667	2			2.13046	1.44023			1.40334	0.586593
			5.16667	1			1.81125	0.558013			0.538235	0.641837
			1.66667	1			0.940953	0.949066			0.167592	0.36356
			1.66667	11.6667			1.54717	2.05606			0.270363	0.497567
			1.5	1.33333			0.667589	1.21765			0.217001	1.10369
			1	2.16667			0.936099	2.08426			0.264074	0.609902
			3.16667	3.83333			1.59407	2.27036			0.284483	1.2111
			4	14.8333			1.68455	2.2454			1.14967	1.31441
			4.16667	8.16667			2.07828	2.28414			0.951965	0.276072
			2.66667	6.83333			1.37529	1.48544			0.638957	0.72182
			3.5	0.666667			3.08484	2.4409			0.539448	0.523432
			1.66667	9.66667			1.08023	2.6181			0.765305	0.267089
			2.33333	11.1667			2.81757	2.23259			0.647594	1.26558
			2.33333	15			1.69441	2.27817			0.30934	0.272765
			1.66667	2			3.50724	1.16041			0.257656	1.45307
			0.833333	15			2.48075	2.29344			1.41247	0.414381
			1.33333	11.8333			3.78772	2.10492			0.5547	1.33057
			1	14.8333			2.32875	2.10738			0.283485	1.79193
			0.666667	15			2.2649	2.20847			0.145131	0.430711
			0.833333	0.666667			1.63625	1.90992			0.330522	0.58709
			0.666667	2.16667			3.0551	1.80817			0.320002	0.112794
			5.83333	15			2.89282	2.42469			0.451072	0.729441
			15	0.666667			2.67808	1.25378			0.946272	1.58767
			3.33333	1.33333			2.05769	0.9529			0.395552	0.232651
			15	10.5			2.66986	2.53591			1.13926	0.412561
			15	0.666667			2.61612	1.19832			0.809014	0.692139
			15	7.66667			2.84573	1.91391			1.04284	0.684626
			10.8333	7.83333			2.70487	2.4044			1.07931	1.96202
			3.66667	15			2.03224	2.46885			0.436836	2.08144
			5	15			1.56665	2.51202			0.251226	0.529241
			15	11			2.67933	2.59289			0.658234	1.95129
			15	8.66667			2.46574	2.33805			0.985579	0.681538
			5	0.833333			1.55689	0.911567			0.261673	0.431284
			3	10.1667			1.36102	2.60735			0.345523	1.90004
			12.1667	15			2.53017	2.51626			0.291558	1.08219
			4.16667	1.33333			1.25841	1.18651			0.366638	1.59771
			14.6667	3			2.55603	2.5205			0.759514	0.564397
			4.16667	15			1.71038	2.41065			0.248954	0.955171
			8.33333	1.16667			2.38515	2.4057			0.58329	0.52994
			1	8.5			1.3455	2.34629			0.287691	1.33211
			1.33333	15			1.4853	2.55732			0.599696	1.76486
			3.16667	15			1.41059	2.49547			0.218116	2.06603
			3.33333	15			1.32157	2.55714			0.70353	0.821962
			1	5.33333			0.866387	1.80507			0.783635	0.370749
			1.33333	11.8333			1.11301	2.44567			0.09969	1.39074
			2.83333	5.33333			2.02706	2.5926			1.10766	0.534815
			5.83333	3.66667			1.98284	2.33257			0.637211	0.650548
			1	15			1.39832	2.35654			1.08193	0.405852
			6.33333	8			2.1191	1.9986			1.20936	0.758787
			4.33333	10.8333			2.75534	2.60301			0.853431	0.656861
			2	11.6667			1.35061	2.28589			0.89472	1.77799
			2	11.6667			1.55697	2.23761			0.987581	1.79948
			1.33333	3.16667			0.755388	2.03319			0.393465	1.60312
			9	12.8333			2.33828	2.6001			0.695675	0.374587
			1	13.1667			2.0899	2.11782			1.16133	0.442487
			1.83333	15			1.69611	2.68008			1.042	1.07607
			1	15			0.639864	2.5355			0.513634	0.851002
			2.83333	11.1667			1.58236	2.34584			1.15937	0.871351
			7.5	0.833333			1.85163	0.899379			0.831446	0.522001
			5	14.8333			2.06843	2.31534			1.05948	0.527001
			5.66667	6.16667			1.93556	2.39642			1.24316	0.848733
			2.16667	2.16667			2.36054	1.93715			0.328152	0.231727
			1.66667	3			2.48019	2.34237			0.922581	1.17306
			1.66667	10.1667			2.55309	2.1668			0.876118	0.442106
			2.33333	8.16667			1.65681	2.24087			0.16899	0.526502
			3.33333	15			1.31106	2.52621			0.298583	0.552067
			3	15			1.59317	1.92198			0.590386	0.504452
			2.83333	15			1.71068	2.28241			0.269844	0.588527
			2.33333	12.6667			1.58552	2.36309			0.624416	0.560305
			2.16667	1			1.79975	2.17838			0.274074	0.365337
			2	1.33333			1.47461	1.48075			0.408187	1.04491
			2	3.66667			1.1398	2.59526			0.366938	0.274976
			0.666667	10.8333			1.33478	2.0918			0.596732	0.55819
			3.66667	1.5			1.41201	2.43635			0.854001	0.518562
			14.8333	0.833333			2.52022	2.00194			0.835162	0.495495
			5.83333	4.66667			1.84949	2.35624			2.0913	1.4833
			12.3333	1.66667			1.51064	2.4975			0.779037	0.270703
			15	9.16667			2.75373	1.95428			1.36117	0.587448
			15	2			2.74813	2.06265			2.02882	1.18649
			15	2			2.74144	2.03624			1.47065	0.294148
			1	5.83333			2.41632	2.51129			0.584709	0.608401
			15	4			2.74398	2.01972			1.43532	0.111807
			15	9.33334			2.79311	2.26324			2.01315	0.157672
			4.33333	8.33333			2.42951	2.42083			1.09691	0.569907
			3.16667	6.33333			2.09132	1.87586			1.53059	0.301516
			15	0.666667			2.88205	1.93554			0.823127	0.294483
			3.16667	0.833333			1.84772	2.57356			0.662913	0.587464
			2.66667	10.8333			2.23998	2.17469			0.976275	0.76805
			1	8.33333			2.48019	1.49948			0.503432	0.916674
			15	2.33333			2.71233	0.862269			1.77919	0.92662
			15	14.1667			2.70715	2.05091			0.697783	1.7718
			15	0.833333			2.66274	3.70586			0.727769	0.782593
			15	3.5			2.88476	2.02389			0.679772	0.501775
			1.83333	13.1667			2.10325	2.01369			0.522304	0.716322
			13.6667	3.16667			2.82016	2.31378			0.949468	0.779228
			4.33333	9.5			2.4157	1.79903			0.44261	1.85694
			0.833333	1.5			1.57405	2.65492			1.02388	0.64225
			1.83333	4.33333			2.26058	2.24672			1.2527	1.03633
			5.16667	10.6667			2.1183	2.14291			0.731956	0.103968
			15	0.666667			2.82187	3.84386			1.07787	0.375544
			4.83333	1			1.90913	2.50226			0.685535	0.155548
			1.33333	1			2.3395	1.22423			0.336911	0.95056
			1.66667	1			2.18983	2.22622			1.1335	0.366079
			3	2.16667			2.05963	2.43706			1.34732	0.168387
			1.16667	2.5			1.66509	2.02531			0.316858	1.02464
			1.66667	3			1.00732	1.06874			0.707107	0.434871
			13	0.666667			2.65065	1.26228			1.56747	0.612242
			5.16667	0.666667			2.61572	0.797352			0.314612	0.813638
			12.8333	2.33333			2.4994	2.29376			0.494604	0.445127
			1.83333	5.83333			0.658998	1.93094			0.591396	0.171603
			7.83333	13.1667			1.40778	2.01696			1.79671	0.252056
			2.16667	6.33333			2.29769	2.14102			0.527058	0.369899
			5.16667	5.83333			2.13963	2.16271			0.600551	0.628345
			5	3.5			2.13298	1.45553			1.03206	0.318089
			10.5	2.16667			2.47539	2.41789			0.472028	0.173894
			8.16667	2.16667			2.69714	0.630422			0.844306	0.812732
			4.16667	6.16667			2.10535	2.49394			1.06099	0.158605
			0.833333	2			3.10512	0.738116			0.54212	0.68186
			10	2.83333			1.7218	1.60954			0.610821	0.919863
			1.5	4.5			2.51945	1.38386			0.584612	0.824224
			1	5.5			3.23398	2.27019			0.109767	0.940356
			1.83333	7			1.32906	1.99243			0.377786	0.359784
			3.83333	1.5			1.24766	1.28911			0.454643	0.259911
			7.83333	2			1.85616	1.37151			0.446907	0.534102
			0.666667	0.666667			1.91435	1.77698			0.660804	0.511301
			4	0.666667			0.698962	1.25503			0.956609	1.0417
			6.33333	1.16667			1.98268	1.71739			0.585789	1.05731
			5	7.33333			1.44235	1.98449			1.40462	0.340994
			4.16667	7.83333			1.61656	2.26625			1.29634	1.44131
			2.66667	8			3.29228	2.26387			0.980192	0.380878
			2.33333	9			2.49752	2.17245			0.555913	0.508713
			3.66667	1.83333			1.30196	2.3704			1.43664	0.144337
			1.33333	1.33333			0.797462	1.56007			1.41194	0.609976
			1.83333	11.5			1.15295	2.13418			1.50178	0.560384
			1.83333	1.33333			1.93198	1.7357			0.633276	0.175315
			1.66667	4.33333			1.62955	2.17705			0.880846	0.255872
			0.833333	8.16667			1.23272	2.02842			1.41058	0.692963
			0.666667	5.66667			1.30344	2.37209			0.905349	0.782223
			0.666667	5.66667			1.31103	2.18831			0.995153	0.256246
			14.5	11.1667			1.39482	1.77103			0.831282	0.340072
			1.83333	1.33333			2.58717	1.25376			0.887978	0.535866
			2.33333	4			2.62997	2.32146			0.600214	1.25761
			14.3333	1.33333			2.01322	2.13421			1.24489	0.584379
			15	11			2.11852	2.40789			1.55957	0.782787
			5.83333	1.16667			1.93114	2.27131			0.494746	0.53742
			2.33333	8.33333			3.25148	2.14889			0.493104	0.234143
			15	2.83333			2.02302	2.04067			0.37932	0.409023
			3.5	4			1.93045	1.34988			1.55273	0.544059
			5.83333	2.33333			2.06088	1.92195			0.472842	0.246494
			3.33333	2.5			2.68407	1.52761			1.61061	0.463676
			1.16667	10			1.82671	2.28642			1.60204	0.962084
			2.33333	3.83333			2.95055	1.22108			0.76251	0.489231
			5	1.33333			2.45041	0.874759			0.874602	0.298893
			14.8333	2			1.9803	1.86812			1.00157	0.309484
			14.8333	4			1.9907	1.80787			0.611287	0.269991
			1	1			1.80522	1.96562			0.0963873	0.0887028
			5.16667	1.66667			1.92579	2.3303			0.665323	0.647407
			1.33333	5			1.77494	1.63144			0.493878	0.478865
			1	1.66667			1.08903	1.37454			0.280536	0.308224
			1.16667	2.83333			2.16638	2.52865			0.576569	0.609537
			13	1.66667			1.83182	1.1339			0.0959165	0.361133
			0.666667	6.16667			2.14772	1.76942			0.723394	0.552677
			12.5	1.16667			1.86825	2.06576			0.4922	0.405737
			1.16667	1.33333			1.46148	1.52538			0.716255	0.899539
			1.16667	1.66667			1.12735	1.29458			0.479527	0.519694
			0.833333	1.16667			1.94653	1.26995			1.58111	0.528879
			2.33333	3.33333			1.30808	1.60729			0.503517	0.297686
			0.833333	3.33333			1.67757	1.44182			0.167228	0.623531
			12	2.16667			1.5684	2.25015			1.72706	0.330183
			8.83334	3			1.1053	2.78931			1.75707	0.350191
			0.666667	1.16667			1.12797	1.47362			1.05466	1.72865
			1.5	2			0.90651	1.72925			0.535181	0.613091
			10.5	1.5			1.52981	1.84219			0.203066	0.429738
			2.83333	3.66667			1.24693	1.41			1.13433	0.3916
			1.5	2.83333			1.07108	2.13386			0.893184	1.03979
			1.33333	2.66667			0.856551	1.58821			0.547177	0.659231
			0.833333	4.66667			0.998103	1.98302			1.20001	0.43525
			3.16667	0.666667			1.2522	1.67204			0.717853	0.833449
			5.66667	0.666667			1.55499	2.17087			0.781765	0.851287
			1	2			0.582743	2.03722			0.692295	0.0740957
			2.66667	0.666667			1.37923	2.47533			1.224	0.129655
			8.83334	1.83333			1.73027	1.76178			0.92526	0.273844
			2.5	4.83333			0.738508	2.45987			1.66989	1.40446
			2.5	2.66667			1.27592	2.25376			1.28529	0.681798
			0.666667	1.16667			1.90077	1.17301			0.868291	0.934339
			8.33333	2			1.16047	1.26704			0.692081	1.78665
			4.83333	7.5			1.54816	2.61968			0.57315	1.7743
			3.66667	7.16667			0.926692	1.68984			0.805672	2.00664
			7.16667	1.33333			1.65636	1.61924			0.708754	0.528055
			4.16667	3.66667			1.53628	1.74639			0.698717	0.277677
			5.5	1			2.10577	1.32087			0.416369	1.53332
			5.66667	3.16667			1.81756	2.81956			0.315087	0.0831484
			2.16667	3.66667			1.26564	2.70053			0.0646621	1.7192
			4.33333	3.66667			1.59158	2.75212			0.188922	1.7536
			4.33333	7			1.23021	2.30383			0.33715	0.4495
			1.83333	1.16667			1.83426	2.13954			0.0432798	0.999456
			1.83333	1.16667			0.942664	1.14516			0.133047	1.57961
			3.16667	2			1.7203	0.756314			0.269992	1.75224
			3.16667	1.83333			2.25558	1.27324			0.360458	0.467165
			1	6.66667			1.16019	2.32517			0.116747	0.182555
			1.66667	5			1.38311	1.95993			1.1301	0.798102
			1	6.33333			1.27042	1.97412			0.455279	1.16656
			15	5.33333			2.58222	1.8765			1.06979	1.85643
			5.66667	6.33333			2.49148	2.05608			0.659387	0.780973
			14.8333	5.83333			2.48023	1.89881			0.228577	0.155285
			5	1.16667			2.15431	0.823841			0.282132	0.429171
			15	1.83333			2.46281	2.18159			0.191529	0.604374
			15	5.83333			2.49665	2.03778			0.375945	0.825951
			15	0.666667			2.42276	1.87214			0.418744	0.187582
			11.8333	5.83333			1.69833	2.42954			0.324699	0.429699
			2.83333	5.83333			1.85621	1.69336			0.576656	1.1492
			2.5	1			1.45252	0.814342			0.360419	1.70767
			15	4.33333			2.6069	2.35631			0.509005	0.861874
			4.66667	5.83333			2.32706	1.6961			0.589737	0.536778
			15	5.66667			2.42115	2.10288			0.729052	0.404491
			0.666667	5.66667			2.07886	2.15697			0.156598	1.59262
			2.5	1			2.28865	1.53759			0.402328	1.21792
			1.66667	1			2.49233	1.37115			0.255818	1.88948
			1	5.5			2.63287	2.49922			0.070048	1.52854
			11.8333	0.666667			1.70052				0.867074	0.925723
			2	3			2.8616	1.93346			0.698063	0.472743
			2	5			3.05323	2.00414			0.191362	1.40026
			2	0.666667			1.149				0.641062	0.334932
			12	1.16667			2.54784	1.31091			0.407944	0.513531
			2	3.33333			1.37994	1.90125			0.255688	1.22903
			15	5			2.47629	2.06285			0.381907	0.953116
			15	2.33333			2.61493	3.49976			0.307627	1.82546
			2.16667	1.16667			1.85064	2.60118			0.819787	1.1184
			8	4.16667			1.96711	2.01679			0.354151	0.603887
			4	5			1.67395	2.08324			0.264031	0.374767
			7.16667	1.33333			2.10186	1.31818			0.529995	0.877139
			3.5	1			2.44091	2.36189			0.739797	1.20516
			3.5	0.666667			2.55116	1.4387			1.21867	1.00221
			1.33333	3.83333			1.49375	1.26332			1.21808	1.07395
			4	3.5			2.00785	1.54974			1.13242	0.368904
			5.33333	4.33333			1.95722	1.99856			1.00124	0.219498
			0.833333	4.16667			0.336971	1.84732			0.198787	0.432481
			6.5	0.833333			1.64823	2.04778			1.53271	1.03784
			2.16667	1.5			1.55973	1.34119			1.6127	0.254991
			1.66667	4.16667			1.90883	2.27636			1.47346	0.427143
			11.6667	1.5			2.42764	2.09057			0.591081	0.499414
			12.8333	1.33333			1.917	2.04301			1.44806	0.249568
			1.16667	4.16667			1.22353	1.22261			1.82001	0.794165
			4.33333	1			2.25276	1.75273			0.800325	0.271273
			0.833333	4			2.88738	2.53375			1.90724	0.439373
			0.833333	3.83333			2.88973	1.68687			1.29486	0.235121
			0.833333	3.16667			2.51206	1.32159			1.623	0.0885112
			1.33333	0.666667			1.99071	2.6476			1.8387	0.13047
			1.16667	3			2.24653	2.1991			2.08366	0.117477
			1.5	2.83333			2.81785	0.909056			0.0799508	0.428668
			11.1667	1.83333			2.28615	1.17917			1.10343	0.402512
			3.66667	2.66667			2.13526	1.1659			1.52454	0.342682
			2.66667	1.33333			2.07152	0.900816			1.3321	0.244688
			0.833333	1.5			3.08706	0.533715			1.09888	0.234435
			4	1.83333			2.21258	1.04192			0.870974	0.705753
			10.1667	0.666667			2.11555	2.06632			1.13457	0.976482
			7.66667	1.83333			1.95364	1.40965			1.23781	1.16071
			9.66667	0.666667			2.31229	1.28383			0.433658	0.848312
			4.16667	1.16667			2.43039	0.863241			1.10665	1.28461
			4.16667	1			2.36729	0.744			0.790021	0.58537
			4.33333	1.5			1.27427	0.619987			0.868209	0.858314
			4.33333	1.16667			1.21843	0.909731			0.450004	1.14493
			6.33333	1.66667			2.54145	0.776409			1.43137	1.2691
			2.83333	1.5			0.903974	0.467081			0.879376	1.01754
			6.83333	1			1.80541	1.18502			0.2153	1.77178
			6.83333	0.833333			1.65683	2.22917			0.876643	1.36954
			2.5	1			0.619645	1.45888			0.268867	1.56751
			2	1			1.64141	1.93158			1.44182	1.5765
			1	0.833333			1.58172	0.79783			1.83133	1.45762
			1.83333	0.833333			1.65737	1.30635			0.989044	0.521085
			2.16667	0.666667			1.85243	0.685736			0.672512	0.292038
			2.16667	0.666667			1.32847	0.621051			0.786227	0.579675
			1	15			1.3944	2.04797			0.605133	0.351769
			1.5	15			1.07486	1.71231			0.648968	0.3546
			3	15			1.14102	1.95827			0.821098	0.144594
			4.16667	4.5			1.8668	1.62945			0.641534	0.34979
			1.16667	5.83333			3.04864	1.02398			0.339998	0.390228
			5.16667	15			1.92011	2.03957			1.02022	0.219095
			0.666667	4.5			4.03115	1.51141			1.26755	0.417732
			3.5	15			2.0939	1.68665			1.17936	0.155635
			1.83333	15			0.965674	1.89072			1.11536	0.447164
			3.83333	15			1.82209	1.88621			1.04418	0.195309
			4	14.5			1.09957	1.58104			0.619477	1.70271
			1.66667	14.8333			0.972427	1.69811			0.602913	1.16806
			1.66667	14.8333			0.509939	1.78565			0.563317	0.808371
			3.5	1.83333			1.75788	1.25556			0.755291	1.15234
			4.33333	14.8333			1.65931	1.9365			0.518242	1.34742
			0.833333	9.16667			2.3483	1.61768			0.524664	1.16149
			3.66667	3.16667			2.08529	0.582713			0.536053	1.34956
			2.16667	4.66667			1.95656	1.72335			0.386701	1.42165
			1.5	0.666667			1.64128	1.02411			0.147239	0.697883
			0.833333	0.666667			1.26013	1.07997			0.740198	1.17561
			0.666667	0.833333			2.02929	0.930951			0.212358	1.54857
			2	7			1.75637	1.38762			0.790318	1.36204
			2	2.83333			2.04598	1.50414			0.322104	1.52903
			1.66667	3.33333			1.62403	1.10518			0.301608	0.607123
			1.66667	2.66667			2.44958	0.814502			0.382404	1.94144
			1.33333	4.83333			1.23396	1.24034			0.174637	0.349333
			1	3.83333			2.33244	2.08474			0.605697	0.159472
			1.16667	3.33333			1.97071	1.43056			0.749519	0.675975
			1.16667	15			2.31467	1.82184			0.422408	0.204313
			0.833333	12.6667			1.55294	1.51609			0.720164	0.786304
			0.833333	7.33333			1.46802	1.31549			0.825192	0.432409
			3	4.83333			1.39842	1.34069			0.739648	0.866635
			2.83333	12.1667			2.78267	1.84816			0.880056	0.486357
			3.16667	15			1.74488	1.73806			0.794946	0.215071
			1.5	15			2.23326	1.67867			0.552875	0.633326
			5	15			2.47379	1.70282			0.314792	0.24671
			6.5	15			2.26904	1.99848			1.01358	0.679429
			5	4.83333			2.30938	1.73621			0.199647	0.161465
			5	15			2.52103	1.87683			0.186216	0.0824612
			1	5.5			3.38151	1.31283			0.339104	1.8233
			3	15			2.91389	1.69413			0.44672	1.46924
			6.5	1.5			1.92562	1.18169			0.269693	0.72691
			5.33333	14.8333			2.13442	1.82961			0.332962	1.25181
			15	3.66667			2.50132	0.754603			0.639943	0.852199
			1.5	1.5			2.08066	1.50498			0.333069	0.739795
			14.6667	2.16667			2.56014	0.632227			0.221838	0.770816
			15	2.83333			2.16044	1.23877			0.676978	0.622726
			1.5	9			2.8774	1.58497			0.31398	1.5421
			10.6667	7			2.38292	1.04029			0.821625	0.847813
			5.5	8			2.69527	2.18862			0.612786	0.589068
			5.66667	5.83333			2.51383	1.47219			0.234599	0.382054
			15	7.33333			2.43878	1.96903			0.0777419	0.590783
			11.8333	7.5			2.46803	1.93236			0.295088	0.897427
			8.16667	7			2.51003	1.45671			0.260589	0.223211
			2.33333	2			2.16932	1.63471			0.433495	0.447025
			4.66667	1			2.45069	0.713403			0.863925	0.977442
			15	0.666667			2.61236	1.96063			0.523277	0.423085
			4.16667	15			2.67326	2.15676			0.489303	0.96755
			15	15			2.48946	2.06901			0.498608	0.79238
			2	2.66667			1.06815	0.989442			0.402097	1.15305
			0.666667	5.5			2.07908	1.20202			0.140857	0.779666
			4.83333	2.16667			1.8147	2.54013			0.349351	0.522533
			2.66667	2.5			1.85969	1.69705			0.300502	0.0568997
			0.666667	6.16667			2.41055	1.40425			0.629774	0.420841
			2.16667	2			2.43486	3.18532			0.824822	1.36698
			13.3333	15			2.73133	1.57384			0.730636	0.572229
			2	1.83333			0.679199	3.0018			0.231452	0.384822
			10.8333	2.66667			1.3417	0.846273			0.473099	0.438682
			7	1.33333			2.16504	1.14239			1.93072	0.483915
			1	0.666667			2.01973	1.76106			1.20078	0.116428
			4.5	2			2.10802	2.01419			0.130268	0.826912
			1.33333	1.33333			1.94123	2.64231			0.440246	0.918182
			1.33333	1.66667			1.91315	2.13296			0.617721	0.180994
			10	4.33333			2.36294	1.75403			0.249893	0.818982
			0.666667	0.666667			2.95197	3.39877			0.802824	0.537087
			11	3.66667			2.37709	1.8609			0.591811	0.765312
			10.8333	2.5			2.53437	1.78457			0.587566	0.455411
			2.5	14.8333			2.38129	2.25408			1.56204	0.974685
			3.33333	4.66667			2.64158	1.78671			0.712454	0.575142
			4.66667	5			1.71279	1.17303			0.49598	0.895336
			10.6667	1.33333			2.46729	0.902417			1.12103	0.794804
			3	3.66667			1.42512	1.38925			0.51907	0.908281
			10.5	14.5			1.50187	2.02444			1.15356	0.989638
			0.666667	2.5			1.94639	2.17159			0.591141	0.658627
			9.83334	3.16667			2.39295	1.70789			1.84533	0.390176
			2.33333	2.5			2.74733	0.581362			0.937942	0.40057
			6	3.33333			1.65042	1.49644			0.403919	0.387454
			0.666667	1			4.36234	1.06698			1.23725	0.8224
			9.66667	3.33333			2.59734	1.18033			0.200438	0.784313
			9.66667	8			2.63308	2.13508			0.228917	0.423005
			2.33333	5.16667			1.38223	1.71607			0.246678	0.49054
			9.33334	1.5			2.26837	2.28101			0.759677	1.25037
			1.66667	2.83333			0.831651	1.32148			1.48822	0.677492
			3.66667	1.16667			1.38545	0.847075			1.57035	1.03513
			0.666667	2.5			0.770483	1.50252			1.04783	1.20613
			0.666667	1.83333			0.771664	1.53033			0.493052	0.621032
			4.33333	0.833333			1.0176	1.16857			0.164986	0.915188
			1.16667	14			0.585322	1.7905			0.328396	0.301481
			8	14			2.25981	1.7463			1.24539	1.09327
			0.666667	3			0.83069	1.58839			1.69273	0.304246
			4.16667	2.16667			3.11203	1.13386			0.646792	0.68894
			0.833333	10.1667			1.45076	1.66451			1.56338	0.233511
			0.833333	3			1.45182	1.52248			0.948883	0.36518
			6.16667	1.5			1.83479	0.753501			0.472338	0.335097
			1.66667	1.5			3.31249	0.767198			0.470877	0.532797
			6.16667	2.83333			2.23912	1.41926			0.715629	0.566798
			0.833333	1.83333			1.36577	1.18941			0.230278	0.267327
			0.833333	13			1.16627	1.82165			1.0826	0.815777
			2.66667	1.83333			2.52645	1.82721			1.39817	0.240289
			5.83333	4.33333			1.9304	1.39246			0.868007	1.01201
			1	2			2.04924	0.549624			1.19811	0.201367
			1.33333	3.66667			2.03523	1.59625			0.695805	0.719507
			4	3.66667			1.83824	1.86301			0.497553	0.698923
			1.83333	1.83333			1.64733	1.13645			0.97875	0.376234
			0.833333	4.16667			2.01809	1.18499			0.181703	1.09925
			1	1			0.597602	0.717664			1.05124	0.615875
			3.16667	5.16667			2.42424	1.77458			0.378979	0.821101
			0.666667	11.5			4.47562	1.55025			0.303907	0.152152
			2.83333	1.66667			2.12404	0.601853			0.545167	0.631528
			0.666667	1.66667			1.64181	1.63764			1.65523	0.619578
			2.83333	3.33333			2.26226	2.10126			0.598776	0.266683
			1.5	1.33333			0.600656	0.700379			0.712633	0.798868
			2.16667	5.5			2.20037	2.08473			0.38067	0.267477
			0.833333	3.33333			2.27791	1.55712			0.425228	0.280343
			1.83333	5.16667			1.46635	1.63117			0.403218	0.687159
			0.833333	10.5			3.71789	1.65035			0.380914	0.417602
			1.16667	2.66667			2.6658	0.589543			0.988839	0.597321
			1.33333	3			2.55798	1.66762			0.911317	0.0836551
			0.833333	1.33333			1.85056	2.07094			1.35937	0.171108
			1.66667	2.33333			1.45309	2.63055			0.535223	0.312444
			1.66667	0.666667			2.36148	2.24663			0.550594	0.284832
			1.83333	9.83334			1.40069	1.38195			0.430392	0.756245
			1.66667	1.16667			3.00763	1.33156			0.340631	0.511868
			1.16667	5			1.42395	1.61219			0.460948	0.707627
			1	4.66667			0.78423	2.01336			0.445393	0.357941
			1.16667	6.16667			1.76817	1.55439			0.631858	0.528532
			1	2.16667			1.06604	1.51019			0.459435	0.250379
			1	2.16667			1.4997	3.0787			0.322548	0.26107
			0.833333	2			1.44484	1.13773			0.486213	0.707969
			2.16667	2			1.58745	1.7253			0.369325	0.366799
			5	1.5			0.96021	1.25483			0.251826	0.420829
			5.33333	1.83333			1.3867	1.19287			0.459895	0.42308
			0.833333	8.33333			1.48537	1.55304			0.689016	0.0670025
			0.833333	0.666667			0.653989	0.974268			0.428098	0.646345
			3	4.16667			1.91736	1.22548			0.241108	0.433452
			10.8333	0.666667			1.32631	0.728352			0.278863	0.684848
			6.83333	2.5			1.73665	1.3691			1.02567	0.451983
			1.16667	2.33333			0.663213	0.878007			0.691831	0.476291
			2	1.33333			1.48467	2.58093			0.499373	0.86819
			2.5	1.5			1.29492	0.969336			0.316336	0.416765
			7.83333	5.83333			1.25976	1.48779			0.220752	0.636856
			0.666667	6.16667			1.54354	1.28325			0.446674	0.768353
			15	3.83333			1.41015	1.07128			1.04983	0.95271
			6.16667	7.16667			0.90283	1.59797			0.944597	0.443953
			1.5	3.33333			0.911637	1.29519			0.402797	0.211402
			15	2.33333			0.941344	0.791723			1.25478	0.172168
			8.16667	3.5			0.849372	2.13652			1.03256	0.232326
			6	1.16667			1.09893	1.1512			0.627672	0.275188
			15	6.16667			1.17306	1.36697			1.24343	0.711269
			10.5	0.666667			1.6664	2.2291			0.220296	0.170541
			0.833333	1			1.42209	0.883773			0.689403	0.209186
			15	2.16667			1.04171	2.78258			0.970565	0.325224
			14.8333	5.16667			1.18542	1.54027			0.146465	0.308646
			15	4.66667			1.40707	1.96307			0.703801	0.290459
			4.66667	4.33333			1.42546	1.87694			1.26663	0.33232
			15	2.16667			1.26866	1.35696			0.940881	1.32625
			3.83333	2.16667			1.14997	1.0508			0.252445	0.139205
			7.5	3.83333			0.930388	2.04618			0.565722	0.134022
			2.66667	1.16667			0.993591	0.979797			0.384336	0.181642
			1.83333	0.833333			0.770738	2.97904			0.269541	0.341383
			1	2			1.17463	1.42465			0.502256	0.311342
			1.83333	2			1.07479	1.92766			0.623358	1.04484
			15	4.16667			1.25333	1.67205			0.422058	0.717911
			10.3333	2.16667			1.14193	1.10524			0.837316	0.837756
			6.83333	1			1.20017	0.753389			0.955885	2.02008
			3.5	2			1.07557	1.2164			0.534512	1.22753
			0.666667	2.16667			1.30136	0.996482			0.348456	0.345364
			12.6667	2.5			1.3306	1.08151			1.22872	1.41561
			3.5	1.83333			1.15702	2.02785			0.360474	0.954613
			10.3333	2			1.74298	1.10202			0.52927	0.968679
			12.3333	2			1.54944	1.47946			0.452452	1.66475
			3.5	0.833333			1.64328	0.575622			0.444635	0.629916
			11.6667	1.66667			1.58655	1.6347			0.411699	0.638743
			4.16667	1.33333			1.41547	1.78646			0.261382	1.01805
			7	1			1.25201	1.83914			1.14377	2.07219
			0.833333	0.833333			1.39572	1.31049			0.098471	0.754411
			0.833333	1			1.73756	2.36138			0.432585	1.15419
			2.66667	1			1.41746	1.43345			0.328303	1.6908
			0.666667	0.666667			0.802382	1.2607			1.27974	0.99498
			4.16667	4.83333			1.18012	1.85559			0.637404	2.07812
			5.83333	0.666667			1.74058	1.68555			0.529217	1.43559
			3.83333	4.16667			0.922547	1.2289			0.443815	0.990222
			5.83333	15			1.15346	1.50158			0.401988	1.58621
			14.5	7.16667			1.14511	1.41487			0.124187	1.40233
			4.33333	0.833333			1.07517	1.79073			0.731346	0.942317
			14.5	8.16667			1.21839	1.35545			0.573731	0.747179
			2	3			0.574509	1.89506			0.45374	0.693879
			0.833333	3.33333			1.41528	1.35667			0.593515	0.590791
			6.5	13			1.6428	1.00806			0.0639735	1.47623
			1.16667	14.8333			0.985733	1.13607			0.359864	1.62814
			5.5	15			0.986221	1.1463			0.616177	0.829504
			9	1.16667			1.82399	1.20123			0.677713	1.04834
			1.5	1.66667			0.706076	1.04803			0.359412	1.5672
			1.5	5.66667			1.04431	1.27575			0.123203	0.82189
			1.5	15			1.26205	0.851977			1.1406	0.621924
			1	2.83333			0.986867	1.12833			0.600486	0.803205
			4	1.33333			1.30809	1.5023			0.260902	1.33344
			3.33333	14.8333			0.672567	1.0274			0.590694	1.84614
			14	13			1.18278	0.767171			0.77909	0.685896
			2.66667	13.5			1.44187	1.09434			0.341252	1.97068
			13.8333	15			1.16203	1.02441			0.32018	0.858634
			1.16667	14.6667			1.18612	1.19159			0.539399	1.04406
			0.666667	15			1.45537	1.2047			0.83442	1.2739
			1.83333	15			0.869035	1.19739			0.565204	1.17777
			3.5	1.16667			1.62381	2.02681			0.641511	1.78341
			0.666667	14.6667			1.12155	1.27836			0.453031	1.55132
			3.33333	14.3333			1.66981	1.2008			0.449581	1.68025
			1.83333	15			1.00623	0.830699			0.670959	1.0776
			1.16667	15			0.858595	0.857742			0.717058	0.860198
			0.666667	15			1.24878	1.01167			1.19377	0.541518
			1.16667	15			1.18441	0.947325			0.700762	1.24588
			2.66667	15			1.22483	1.2964			0.991014	0.828765
			2	15			1.23993	1.14434			0.251782	0.692657
			1.5	2.83333			1.14658	1.3471			0.198478	0.643743
			4	15			0.701009	0.820949			0.588644	0.509756
			0.666667	3.33333			1.36625	1.24156			0.103685	0.664897
			1.5	15			0.994488	0.983601			0.471626	0.0638716
			1.66667	8.16667			1.48426	1.10723			0.440692	0.234946
			6.5	5.66667			0.911329	1.27202			0.334194	1.67704
			3.33333	3			0.930999	1.56704			0.735361	0.877962
			3.33333	2.33333			0.844901	1.25136			0.715659	0.797619
			1.16667	15			0.918721	0.919741			0.808161	0.718936
			0.833333	1.5			0.785306	1.05048			1.26627	1.50493
			1	15			0.639374	1.09062			0.362574	0.49491
			3.66667	15			0.863709	1.07261			0.450748	1.28643
			5.5	0.833333			0.873658	1.39299			0.880868	0.229325
			0.666667	9			0.77895	0.960003			0.568446	0.311167
			11.6667	15			1.37617	1.07695			0.274186	0.518479
			11.5	15			1.26299	1.14384			0.411727	0.917693
			1.83333	11.8333			1.31634	1.0552			0.174095	1.86278
			8.66667	3.16667			1.10597	1.93178			0.99007	0.263615
			1.33333	15			0.475912	1.03872			0.569006	2.08501
			9.83334	8.5			1.1969	1.37666			0.562137	1.37738
			11.3333	15			1.18931	1.23679			0.5713	0.547293
			0.666667	11.5			1.26272	1.69472			1.20442	0.130987
			0.833333	2			1.11197	1.82876			0.316507	0.183263
			3.16667	3.16667			1.408	1.67912			0.766832	0.764195
			6.83333	15			0.984986	0.935327			0.261398	0.952148
			0.666667	0.666667			1.42648	2.03741			0.4743	1.12205
			2.66667	15			1.69014	1.00526			0.52395	0.488851
			1.33333	8.5			0.997447	1.12618			0.485583	0.886158
			3.33333	15			1.71346	1.04335			0.678231	0.463848
			1.16667	15			1.23426	1.01863			1.32828	1.59769
			10.3333	11.6667			1.5729	0.999321			0.550233	0.527268
			1	15			1.1595	1.19144			2.02995	0.569403
			7.5	15			1.38849	1.49905			0.98372	0.567287
			0.833333	1.5			1.53132	1.45498			0.556651	0.699132
			2.5	6.66667			1.29788	1.1372			0.332367	0.297774
			1.16667	3			0.924827	1.26131			0.708565	0.341529
			9.5	15			1.46352	1.1397			0.460784	0.171936
			5.33333	15			1.3663	1.49405			0.166739	0.265982
			6.66667	14			1.45189	1.16414			1.49081	1.63283
			2.33333	15			0.525653	1.2774			0.614066	0.384594
			6.5	15			1.39847	0.973556			1.13107	0.934246
			0.833333	4.16667			0.890864	1.81679			0.691928	0.48922
			2.83333	8.5			0.926959	2.23275			0.418114	0.0920798
			2.33333	4.33333			1.52695	2.10596			0.234891	0.252484
			1.83333	9.16667			1.33056	1.67558			0.967986	1.09987
			8.66667	14.8333			1.98451	1.56331			1.10534	0.194786
			1.83333	14.5			1.61861	1.15283			1.19262	1.44578
			8.16667	15			1.35352	1.59468			0.351302	1.65315
			8	10.3333			1.25919	1.26764			1.59714	0.558233
			1	9.66667			1.79173	1.49452			0.682569	1.27572
			2	15			1.19559	1.31756			1.12364	0.695889
			0.833333	6.33333			0.881656	1.37269			0.496135	0.665883
			0.666667	1.66667			0.753233	0.938798			1.14771	0.242934
			7.66667	1.83333			1.47175	1.21877			1.62407	0.477466
			7.66667	5.66667			1.67242	1.11985			0.75078	0.667059
			2.83333	5.33333			1.02982	1.20229			0.278864	0.328065
			4	8.83334			0.999432	1.81162			0.588299	0.253949
			3.16667	2.33333			1.29069	0.971764			0.433232	1.98682
			1.16667	14.5			1.68694	0.948239			0.518242	1.58555
			0.666667	14.5			2.11728	0.906331			0.822172	0.681275
			1.5	1.83333			1.37398	1.10847			0.635537	0.271065
			3.5	0.666667			0.770732	2.91577			0.957081	0.299713
			7.16667	2.16667			1.94932	1.45731			0.507452	0.491618
			2.66667	14.6667			0.736465	1.23017			0.651237	0.417536
			7	1			1.43922	0.702153			0.247133	1.63942
			1.5	1.33333			1.11388	1.10552			0.976989	0.437644
			1.16667	11			0.607555	1.95756			0.961235	0.199199
			6.5	1.16667			0.983043	1.15048			0.955812	1.11167
			4.5	2.33333			1.71142	1.29229			0.596482	0.512246
			6.16667	3			1.51071	1.4206			0.683308	1.51103
			2.5	14			0.635528	1.15013			0.548757	0.402439
			0.666667	2.83333			2.00711	1.66014			0.631178	0.17891
			5.33333	4.33333			1.49921	1.42434			0.822636	0.456981
			0.666667	0.833333			0.913586	0.929675			1.13353	0.167257
			1.16667	1.33333			1.75054	1.11501			0.684627	0.26733
			3.83333	7.5			1.82512	1.67951			1.3378	0.232008
			1	3.33333			0.805661	1.24512			1.21938	0.93244
			1.16667	13.3333			1.80727	1.20554			1.18899	1.08554
			5.33333	0.666667			1.68784	1.19891			0.38726	0.853144
			5.5	13			1.46546	1.21362			0.54535	0.775573
			2.5	4.33333			1.03032	1.15663			1.00476	0.70719
			5	2.83333			1.65585	1.17509			0.759287	0.809234
			0.833333	1.33333			0.815473	1.92287			0.475142	0.713617
			0.833333	1.16667			1.96642	0.393111			0.851022	0.557811
			1.33333	4.16667			0.949239	1.11425			0.653184	0.708233
			0.666667	3.16667			0.244919	1.39964			0.675747	0.261596
			0.833333	3.66667			1.95852	0.912622			0.481228	0.341535
			1.5	2.83333			0.777668	1.17825			1.03901	0.409666
			1.5	6.5			1.30142	0.882133			0.116941	0.246045
			0.666667	2			1.174	0.994677			0.459837	0.577336
			0.833333	11.6667			1.46374	1.06443			1.66734	0.329801
			3.83333	3.33333			1.90004	1.22188			0.757198	0.448337
			3.5	2			1.99985	1.23317			0.282073	0.167085
			2.16667	0.833333			0.853078	1.7172			0.664986	0.273139
			0.666667	2			1.69396	1.07832			0.335325	0.128707
			3.33333	1.33333			1.67065	1.17814			0.392048	0.888776
			3	0.833333			1.44184	1.26283			1.02363	0.108573
			1.33333	1.33333			1.70637	0.42538			0.344012	0.310105
			2.66667	0.666667			1.54026	0.667737			1.52041	0.547516
			1.16667	6.33333			0.914629	1.1102			1.19009	1.1669
			2.66667	2.33333			2.12885	0.581741			0.888553	0.398798
			2.5	4.16667			1.11438	1.70336			0.558015	0.724805
			1.66667	0.666667			0.775814	1.41733			0.582382	1.51289
			1.66667	1.66667			1.22592	1.3934			0.115117	0.778543
			2	3.33333			1.75142	0.630248			1.23687	1.77756
			1.83333	7.83333			1.82206	1.14453			0.867575	0.49679
			1.66667	3.33333			0.967867	0.697238			1.01947	1.7469
			0.833333	5.16667			1.24768	1.06742			0.401077	0.936253
			1.66667	9.66667			1.34674	1.47854			0.702368	0.786745
			1.16667	2			1.63946	1.29575			0.358605	0.88239
			1	9.16667			1.12106	1.31893			0.516961	1.10577
			15	9.16667			0.89473	1.45579			0.671245	1.50659
			15	4.5			1.11887	1.49067			0.676787	0.364507
			1.16667	0.666667			0.897399	0.411762			0.629864	0.544765
			15	1			1.07759	1.14298			0.272281	0.660979
			3.33333	2.33333			1.41821	1.07715			0.315678	1.18305
			14.8333	0.833333			1.02567	1.19707			0.480139	1.08239
			5.5	0.666667			1.24105	2.10484			0.210701	1.41933
			15	6.83333			1.05223	1.35584			0.321427	1.58873
			1.5	7.83333			1.21889	1.21707			0.741592	1.09898
			0.833333	4.83333			0.97646	1.32403			0.519212	0.264496
			15	0.666667			1.04279	0.877843			0.585654	1.70322
			0.833333	0.666667			1.17957	1.17675			0.665376	0.525875
			15	1.33333			1.17241	2.14073			0.281013	0.788649
			14.8333	2			1.02337	0.83993			1.56273	1.09675
			1.5	7.33333			0.75415	0.922511			0.684676	0.167536
			0.666667	2.33333			1.55218	0.995856			1.83663	1.154
			1.83333	1.33333			1.41259	1.2349			0.43833	1.36382
			6.66667	2.66667			1.24052	2.32049			0.525647	0.59343
			13	0.833333			1.16022	1.26313			1.06307	0.884371
			11.8333	6.33333			1.152	1.4052			1.08138	1.03752
			6.33333	1			1.05073	0.538151			0.789682	0.732055
			14	0.833333			1.05266	0.587789			1.04524	0.890449
			15	1.83333			1.24992	1.1917			0.294544	1.13017
			1.5	0.833333			0.951839	1.3422			0.538967	0.52104
			8.66667	1			1.09181	0.45604			1.91058	0.304287
			14.6667	1.5			1.31453	1.40133			0.885007	1.85968
			0.666667	4			2.45296	1.21485			0.806525	0.184405
			0.666667	4			1.13126	1.1472			0.604583	1.46083
			7.33333	2.33333			1.68357	1.26954			0.630293	1.6538
			1.83333	2.16667			0.822258	1.35882			1.24534	1.2536
			1.33333	3.5			2.31391	1.3473			0.223927	0.838589
			8.83334	3.66667			1.08304	1.17907			0.275077	1.41757
			2.5	2			0.994738	1.40869			0.342109	1.3058
			1.5	3			1.61774	1.34569			0.561178	0.409198
			5.66667	3.33333			1.37559	2.11045			0.627456	1.86071
			0.833333	0.833333			1.27997	0.982656			0.775915	0.647854
			1.16667	2.83333			1.9121	0.719009			0.833152	1.11662
			15	2.33333			1.35374	0.623098			0.404548	0.665712
			6.5	2.33333			0.881123	0.553443			0.33025	1.06291
			6.16667	2.33333			1.43444	1.65354			0.688095	0.389609
			5.66667	1			1.30961	1.2465			1.03893	0.339432
			1	2.16667			1.18186	0.887134			0.954757	1.28016
			8.66667	1.5			0.98516	1.57765			0.667322	0.922561
			9	1.33333			1.03798	1.6081			0.843035	0.152334
			15	1.33333			1.36958	1.6854			1.61647	2.02484
			15	1			1.17123	1.56642			0.482795	1.27343
			5.5	1			1.04626	1.15954			0.223932	0.676216
			1.5	1			0.996883	1.55329			0.293738	0.785766
			11.6667	2.83333			1.12046	0.891126			0.874938	0.245733
			2.83333	3.66667			0.974884	1.76106			0.44753	0.924373
			7.66667	2.5			2.08709	2.48011			0.232286	0.981928
			0.666667	15			1.41985	1.23634			0.329169	1.22463
			8	15			1.33821	1.27456			0.64602	1.57256
			14.6667	2.83333			1.00105	1.96804			0.390861	0.317585
			5	9.66667			1.05011	1.33088			0.559127	0.978135
			14.8333	1.5			1.27734	2.12778			0.59992	0.874799
			5.16667	15			1.08736	1.87139			1.39752	1.71048
			3.16667	5.33333			0.947692	0.811018			0.870548	0.411635
			14.8333	4			1.33888	1.03437			0.444662	0.664051
			1.66667	15			1.40154	1.02887			0.0327948	0.883967
			1.66667	1.83333			0.957936	1.93782			1.16927	1.30264
			14.1667	15			1.15382	1.81539			1.45918	0.725817
			2.83333	1			1.26206	1.56036			0.0559412	0.81033
			8.33333	15			1.17106	1.12343			0.450341	0.536081
			3	0.666667			1.60395	1.50044			0.454872	0.725522
			0.666667	15			1.35061	0.982702			1.1306	0.539571
			8.5	15			1.09038	1.27162			0.423863	0.257911
			0.833333	14.8333			2.04732	1.39471			0.978052	0.290032
			0.666667	5.5			1.74243	2.02177			0.520019	0.123298
			0.666667	2.66667			2.88137	1.41318			0.668735	0.571485
			1	2.66667			1.41962	0.990313			0.674083	0.383688
			2.66667	14.8333			1.35476	1.84531			1.75149	0.257125
			2.5	0.666667			1.64723	1.51214			1.79951	0.224589
			1.66667	5.5			1.69225	1.35183			0.944698	0.842823
			1.16667	3.83333			0.816564	1.32278			0.23686	0.175544
			2.33333	1.16667			0.927469	2.03164			0.621143	0.671146
			3.33333	15			1.26859	0.842421			0.522141	0.472229
			4.5	3.66667			0.89258	2.08674			1.00203	0.685129
			5.16667	6.16667			1.03476	1.26341			0.255995	0.196379
			2.16667	11			0.984603	1.53752			0.469535	0.340302
			0.666667	15			1.18628	0.975998			0.661002	0.136787
			2.16667	15			0.951558	1.0033			0.455891	0.653354
			3	15			1.07475	1.07977			0.235363	0.283036
			4.16667	15			1.25334	1.18508			0.362388	0.756513
			3.66667	15			0.946268	1.25318			0.378805	1.00669
			4.83333	1.66667			1.0315	0.734773			0.625858	0.263137
			3.33333	10.8333			1.14102	0.987088			0.439753	0.550834
			1	7			1.04253	1.38104			1.36666	0.924
			2.66667	1.5			1.58957	2.10758			0.630959	0.329566
			1.66667	3.33333			0.886534	1.26266			0.346252	0.533664
			6	8.5			1.63349	0.911495			0.16911	0.209006
			5	12.5			0.739045	1.50083			0.689016	0.357756
			1.33333	15			1.40318	1.63604			1.23374	0.167549
			4.33333	15			1.16156	1.41789			0.7057	0.57178
			4.16667	15			1.12692	0.845012			0.317938	0.656685
			3.66667	1.16667			1.18184	1.71449			0.323287	0.245908
			0.666667	15			1.06489	1.09534			0.236666	0.86124
			2.16667	12.8333			2.17725	1.04473			0.282159	0.516368
			1.5	15			0.672563	1.27628			0.424331	0.966106
			3.83333	2.5			1.10028	0.729583			1.02379	1.08094
			1	4.33333			0.814685	1.75974			1.40097	0.334166
			12.5	0.833333			1.19166	1.69012			0.216861	0.178729
			3.83333	11.3333			1.41688	1.26671			1.02382	1.87603
			2	15			1.23289	1.34257			0.398454	1.00542
			2	9			1.26879	1.90369			0.872372	0.423306
			5.5	1.66667			1.27146	1.24523			1.28614	0.875109
			4.33333	11.6667			1.57699	1.73219			0.541743	0.410052
			0.666667	2			1.19504	1.48718			0.377756	0.628145
			11.6667	0.833333			1.15913	3.37829			0.579968	1.24407
			2.66667	8.5			1.38842	1.93896			0.191396	0.143973
			12.5	0.666667			1.52881	0.778408			0.690715	0.243753
			0.833333	6.33333			2.27385	1.63758			1.14254	0.408954
			12.1667	2.5			1.18781	1.75344			0.447351	1.09481
			3.16667	9.83334			1.62763	1.1427			0.603684	0.819462
			0.666667	14.3333			0.848759	1.66926			0.535535	1.20801
			2	1.16667			0.403606	2.35917			0.517105	0.479413
			0.666667	0.666667			0.539059	1.70338			0.291488	0.973162
			2.5	14			1.06539	1.78076			0.400791	0.42229
			0.666667	13.6667			1.37408	1.49641			0.527005	1.23522
			3.66667	1.83333			1.24176	0.908231			0.639124	0.544032
			5	1			1.18487	1.23657			0.235631	1.36749
			1.33333	0.833333			0.91776	1.51821			0.451536	0.918085
			12	13.1667			0.765614	1.48259			1.17182	0.212512
			11.8333	1.83333			1.41666	1.52377			0.931885	1.2594
			2.33333	13			1.46463	1.13485			0.856915	0.696575
			2.5	1.5			1.42014	2.0372			0.663139	1.07223
			2.16667	13			1.50368	0.728891			0.913068	0.964048
			0.666667	12.6667			1.00122	1.12223			0.418082	0.41932
			11.5	0.666667			1.26711	2.3067			0.557184	0.984124
			1.5	1			2.00837	0.749436			0.442647	0.886426
			2.66667	1.33333			1.05951	0.912961			1.34859	1.05644
			0.833333	0.833333			2.12756	0.925133			0.903785	1.3151
			0.833333	1.33333			1.34163	0.853178			0.60904	0.797375
			2	1.33333			1.1277	0.75927			0.323983	0.741642
			5.16667	1			0.706672	0.582212			0.603015	0.349053
			6.16667	12			0.941472	1.86489			0.862884	0.295129
			7.83333	1			1.36277	0.639206			0.45963	0.208956
			4.83333	5.33333			1.2486	1.76115			0.371835	1.36081
			1	6.83333			1.91438	1.0943			0.484862	0.302643
			10.5	0.666667			1.49661	1.32865			0.534088	1.83997
			1.33333	2.66667			2.14367	0.5636			0.518801	1.48477
			4.16667	2.66667			1.39344	0.540587			0.48185	0.769265
			3.16667	0.833333			0.852515	0.347557			0.310584	1.9241
			2	10.6667			0.961421	0.772786			0.758651	1.26798
			0.666667	1.66667			0.416779	1.56608			0.268443	1.35978
			10.1667	10.6667			1.35277	1.0159			0.728091	1.46896
			10	10.5			1.31279	1.77737			0.685708	1.36933
			0.833333	1.16667			0.598471	0.669406			0.493256	1.44722
			1	2.5			1.63754	0.941673			0.386062	1.31643
			0.833333	4.83333			1.42596	1.58657			0.410625	2.00007
			5.33333	1			1.06631	1.28481			0.634545	0.317104
			0.833333	4.83333			1.27871	1.22769			0.562065	0.331289
			9.16667	2.16667			1.18307	0.752249			0.662082	1.88238
			1.16667	1			0.764791	1.85506			1.09661	0.621643
			3	2			0.98815	1.15581			1.22278	1.72386
			9.66667	2.66667			1.20731	0.755549			0.72394	1.14121
			4.33333	2.33333			1.46524	0.826528			0.681756	0.398575
			2	8.83334			1.87262	1.11959			0.571699	0.318506
			6.83333	1.16667			1.28326	2.71116			1.17475	1.5323
			2.5	0.666667			1.7764	1.30793			0.322524	0.272507
			8.83334	4.5			1.11802	1.43156			0.691932	0.676522
			9	3			1.41474	1.8276			0.895328	1.3311
			1.16667	7.66667			1.61681	0.974901			0.923392	1.27613
			3	0.666667			0.962598	1.28261			0.372641	1.42244
			7.66667	3.66667			0.941409	1.96025			0.423087	0.17879
			4.16667	5			1.69898	1.05774			1.20897	0.912057
			2	6			1.11478	1.93932			0.318391	1.33215
			1.66667	6			0.441975	2.08713			0.287299	0.631536
			2.5	0.666667			1.34422	1.06194			1.2908	1.47726
			7.16667	5.16667			0.924177	1.26593			0.840111	1.51407
			7.66667	5.33333			1.1297	2.09039			0.925006	0.478378
			1	1.16667			1.82208	1.25399			0.975457	1.46652
			3	2.83333			1.07265	0.712807			0.26964	0.458636
			1.66667	0.666667			0.629276	1.98875			1.16949	1.16789
			5.66667	4.66667			1.56809	2.08247			0.639835	0.338114
			4.83333	2			1.32818	1.54291			1.0404	0.846082
			7.66667	3.83333			1.31929	1.00249			0.654847	0.827457
			1.66667	1			1.17643	1.02035			1.02455	1.45026
			7.66667	3.83333			1.88777	2.17716			0.784172	0.137815
			3.16667	2.5			0.918631	1.3979			0.811546	0.464719
			2.33333	3.16667			1.04077	1.35874			0.575007	1.37179
			3.16667	3			1.38874	2.36882			0.48793	0.335365
			6.66667	3			1.21203	1.89964			0.66802	1.01024
			1.5	1.66667			0.573731	1.17173			0.423245	0.299184
			7	1			1.22324	1.05228			0.833163	0.829563
			2.5	2			1.80537	1.93378			0.878121	1.41919
			1.33333	2.5			0.437173	1.77796			1.04293	0.407241
			1.5	2.33333			2.29667	1.63317			0.361029	0.199097
			1.16667	2			1.55696	1.29701			0.350245	1.43045
			1.5	0.833333			1.45871	1.47021			0.318492	1.42475
			6.66667	1.66667			1.77605	1.66945			0.113416	1.28282
			6.5	1.83333			1.43016	1.88714			0.8795	0.35135
			1.83333	1.83333			1.25836	1.45404			1.66541	1.57007
			6.16667	1.83333			1.32547	2.4593			0.704128	0.748604
			2	1.5			0.90481	1.41342			0.327401	1.07476
			1.83333	1.5			1.54797	2.47125			0.678293	0.343891
			5.33333	1.16667			1.49421	2.20511			1.64832	1.01766
			3.66667	0.666667			0.790336	1.11018			1.57152	1.09126
			1.16667	3.33333			1.78113	0.855216			0.575103	0.342779
			3	5.66667			1.84253	1.03313			0.827355	0.854289
			6	0.833333			1.67387	0.663947			1.64255	0.649004
			1.66667	15			1.49641	1.50623			0.359181	1.24069
			1.5	15			1.32789	1.29376			0.257336	1.2292
			3.66667	5			2.06887	1.52882			0.872458	1.67902
			3.66667	15			1.51951	1.52479			0.980054	0.786931
			5.83333	15			1.66966	1.33303			1.26755	1.38907
			4.16667	15			0.97221	1.38035			1.13551	1.704
			4.66667	15			1.43399	1.2006			0.79975	1.7923
			1.16667	15			1.44236	1.12251			1.43319	1.6736
			1.83333	15			1.15061	1.15425			1.12464	0.452381
			2.5	13			0.830592	1.44129			2.15404	1.31045
			5.16667	15			1.57425	1.41299			1.21719	0.612457
			1	1			0.653526	1.0092			1.21327	1.69748
			0.833333	7.66667			1.92094	1.78897			2.18799	0.855875
			0.833333	15			1.13159	1.44419			0.340212	1.37302
			2.83333	9.16667			1.4466	1.10905			1.54282	0.961874
			3.16667	15			1.41217	1.56267			0.597339	1.90959
			2.5	5.16667			1.42	1.24063			1.29406	0.610255
			1.33333	2.16667			1.16048	1.07862			2.01372	0.692113
			5	3.66667			1.03951	0.765287			1.15496	0.62014
			1.33333	15			0.904404	1.45356			0.658212	0.20308
			4.83333	1			1.31204	1.11233			1.38552	0.658139
			5	10.5			1.45598	1.27437			0.556541	0.341332
			2.16667	6			0.86933	1.22435			0.884977	0.523545
			3.5	9.83334			0.792996	1.54977			1.00243	0.749359
			0.666667	15			1.18048	1.45158			1.73323	0.874534
			1.16667	1.16667			0.936879	1.22588			1.51017	1.80597
			1.33333	7.66667			2.03113	1.30165			0.99963	0.323155
			0.666667	15			2.46271	1.09394			1.17262	1.76586
			2.5	2.83333			1.36554	0.984944			0.660319	1.06535
			1.5	14.8333			2.04873	1.41432			1.5476	1.41696
			1.5	15			1.71049	1.17787			0.793642	0.494043
			4.33333	14.6667			1.01375	1.69316			0.441136	0.488843
			1.66667	2.16667			1.31534	1.037			1.95287	0.851157
			1.16667	5			0.922981	1.41072			1.35069	0.43496
			1.33333	4.5			1.25942	0.85586			1.44081	1.22279
			2.5	14.8333			1.6095	1.41846			0.640976	1.10643
			0.833333	1.5			1.24153	1.43366			0.795336	0.46311
			0.666667	1.33333			2.15415	1.14837			1.14977	1.96532
			3.5	1			1.83234	2.11776			1.73724	0.408644
			1	15			2.34311	1.21733			0.21017	0.93098
			3.16667	3.16667			1.88603	0.886789			0.762591	0.685131
			1.16667	1.33333			1.1432	1.97534			0.812264	0.120241
			2.5	15			2.04443	1.11708			1.98124	0.776212
			1.16667	5			1.74938	1.10234			0.465525	1.14016
			2.33333	15			1.63586	1.40777			0.484828	0.366774
			1.16667	5.16667			1.2473	1.31608			0.977392	0.79468
			2.16667	2			1.76534	1.49399			2.14327	0.433668
			2.33333	10.3333			2.09155	0.890673			0.420502	0.472067
			2.33333	15			1.75921	1.62498			0.672857	0.796209
			1.33333	5.5			2.51467	1.10008			1.3178	0.592821
			1	1			1.95927	0.402191			1.03024	1.59721
			1.83333	5.5			1.26284	1.45656			0.312797	0.770487
			1.5	15			1.73727	1.19916			2.18725	0.780963
			1.83333	15			1.25996	1.4273			1.1554	0.410764
			1.5	5			2.09052	1.04956			0.731575	0.536621
			1.66667	11.8333			2.85056	1.18128			1.14995	0.53349
			1.5	4.5			2.34413	1.13435			0.52464	0.191503
			1.5	15			2.42375	1.38082			0.48224	0.315227
			1.5	3.66667			1.64512	0.760439			0.642232	0.782202
			1.5	5.16667			1.37532	1.31132			0.262554	0.807286
			1.5	15			2.66152	1.25361			1.03299	0.426957
			1	2.83333			2.24324	0.675075			0.938751	0.150222
			1.5	13.5			1.74386	1.15904			0.928325	1.3572
			1.33333	15			2.85263	1.34884			1.50721	0.281305
			0.666667	4.5			1.65694	0.729691			1.27211	0.339054
			1.16667	14.6667			0.893378	1.18744			0.394422	0.0942151
			1	14.8333			2.02309	1.35939			0.728337	0.797279
			1.16667	15			1.52023	1.24341			1.81554	0.155822
			0.666667	4.83333			2.79335	1.26999			0.394933	0.335915
			1	11.5			1.82954	1.1887			1.9224	0.597966
			0.833333	15			2.40267	1.24524			0.689004	0.89023
			0.833333	15			2.13077	1.49112			1.86268	0.532978
			0.666667	14.6667			3.08421	1.52349			1.20268	0.253276
			0.833333	13.5			1.94182	1.80663			1.14038	1.01403
			0.666667	15			1.02797	1.63572			0.341748	1.30589
			0.666667	4.16667			2.04936	1.33372			2.04487	0.386185
			3.5	15			1.52629	1.49456			1.30025	1.27396
			3.33333	7.5			2.19665	1.35098			2.0689	1.04093
			1.16667	6.16667			1.23747	1.06867			1.9105	0.349307
			3.33333	15			2.08812	1.324			0.633313	0.496995
			1.33333	1.66667			2.49234	2.02006			2.03449	0.542415
			3	15			1.88701	1.35116			1.05472	0.660678
			2.5	15			2.09705	1.54115			0.734887	0.552978
			2.16667	5.83333			1.67971	1.18693			1.31657	0.73434
			11.8333	11.8333			2.46917	1.27127			1.89261	0.276383
			1.83333	4			1.42291	1.91737			1.70252	0.458194
			1.83333	1.33333			1.63692	1.01433			0.872726	0.255393
			1.83333	3.66667			2.44708	1.15037			1.10667	0.725647
			11	1.16667			2.0841	1.05992			1.2447	1.84266
			2.83333	4.33333			1.81331	0.781183			1.92331	0.760765
			2.33333	3.5			2.1624	1.22366			0.861359	1.08051
			2.5	6			0.849307	1.39631			0.370553	1.25962
			15	15			2.26072	1.46743			1.26158	1.81478
			2.66667	1.16667			1.77273	0.889105			0.480697	0.854467
			3	15			2.57078	1.25893			1.62806	0.266192
			3.33333	6.16667			2.40019	1.4817			1.65815	0.362797
			2	6.16667			2.1601	1.26919			1.10573	1.80227
			5.83333	2			2.72123	2.01892			1.28116	0.451701
			3	1			1.61215	1.86889			1.72554	0.706534
			2.16667	4.33333			1.74373	1.11762			1.10479	0.537207
			5.83333	2			2.21864	0.877156			0.518371	0.532371
			12.8333	3.33333			2.27281	1.61831			0.400153	0.478393
			0.666667	4.83333			1.38469	1.17165			1.50625	0.621175
			9.5	1.16667			2.47485	1.07999			0.741505	0.509936
			11	3			2.47434	1.93787			0.891501	0.365983
			3	1.33333			2.67356	0.801558			0.990722	0.489269
			3.16667	7.16667			3.26115	0.879804			1.16972	0.604279
			2	2.83333			1.80754	0.742805			0.762771	0.428839
			10.5	1.33333			2.32955	1.08607			0.586289	0.78616
			3	8.83334			2.92796	1.00418			1.96368	0.823238
			2	2.33333			2.26589	0.983773			0.233309	0.255166
			3	0.666667			2.54516	0.917672			0.51553	0.446651
			11.5	1.66667			2.26223	1.39124			0.519691	0.111656
			0.666667	1.83333			1.56872	1.08491			0.313112	0.48171
			1.83333	1.33333			2.27159	1.40787			1.38633	0.338816
			3.16667	1.16667			3.00795	1.15176			1.02967	1.03054
			3	1.83333			2.36446	1.9942			1.11378	0.338284
			3	14.1667			2.83674	1.17825			1.30428	1.16156
			8.66667	2.83333			2.44379	0.869974			0.795707	0.497115
			15	3.16667			2.12015	0.754163			1.03316	0.985655
			15	1.16667			1.8444	0.940455			1.7667	0.69225
			1.5	2.5			2.1486	1.61941			2.12726	0.769568
			15	3.33333			2.14032	1.28683			0.896821	0.844371
			3.33333	1.5			2.39564	1.31674			0.674143	1.18169
			0.666667	0.666667			1.84141	1.64765			1.03686	0.558089
			6.33333	2			2.35637	1.39968			1.00727	0.337536
			2.66667	4.66667			1.81677	0.838794			0.922754	0.506115
			2.83333	1			1.57821	1.61817			0.611316	1.58176
			11.8333	2.33333			2.45197	0.55836			1.18282	1.26139
			4.5	13.1667			2.30027	1.33169			1.74921	0.253201
			2.5	2.83333			1.35588	1.11987			0.863562	0.212162
			11.8333	1			2.40076	1.84353			1.2364	0.556411
			4.33333	0.666667			2.39916	0.873869			0.443018	0.445895
			10.5	1.16667			2.39572	1.38991			0.26355	1.69432
			10.6667	1.83333			1.87402	1.2298			1.40843	1.11736
			15	1.16667			2.34084	0.641311			0.681219	0.571236
			4	2			3.10137	0.960551			1.09837	0.410571
			3	7.83333			2.22796	1.0626			0.522141	0.448323
			1.16667	5.16667			0.755652	1.12401			1.24727	0.967795
			1	0.833333			1.38209	0.843805			0.644105	1.53056
			2	12.5			1.71021	1.12393			0.745281	0.722147
			2.16667	11			2.03557	1.52361			0.406627	0.745052
			2	0.833333			1.15945	1.16661			0.532356	0.99601
			0.666667	12.5			3.24076	1.37143			0.668006	0.56383
			0.666667	7.83333			2.14952	1.37226			0.523809	0.903759
			15	0.833333			1.84957	1.39383			0.84509	0.172147
			4.33333	2.33333			2.05999	1.72437			0.640717	0.38198
			2.83333	0.666667			1.70879	0.870585			0.834462	0.499671
			9.5	1			1.81001	1.36696			1.09454	0.815451
			7.83333	1.16667			2.22249	1.82969			1.63641	0.490127
			2.5	3.16667			1.74101	1.55712			1.4448	0.405955
			8.16667	1.5			1.86171	0.489187			1.4546	0.534754
			14.8333	2.16667			2.22108	0.563734			1.03881	0.48162
			2.33333	1.33333			2.12977	0.49637			0.379336	0.568767
			10.6667	2.83333			2.37696	0.767289			1.95913	0.484682
			4.5	11.8333			2.51246	1.64028			0.836302	0.705661
			15	5			2.23364	1.31514			1.27149	0.708244
			4.5	3.33333			2.30596	1.60038			1.45954	0.568875
			1.16667	11.6667			1.40385	1.72552			2.17645	1.12513
			2.33333	11.5			1.69848	1.48449			1.48735	0.47766
			4.83333	11.5			2.02214	1.49684			0.574653	0.635123
			2.5	11.3333			1.53049	1.3649			1.92489	0.927129
			1.5	0.666667			2.21168	1.14719			0.675628	0.913854
			3.16667	0.666667			2.17849	0.779149			1.64032	0.412681
			2.83333	11.3333			1.88839	1.5051			0.941922	0.858347
			2	0.833333			1.44187	1.3003			1.18452	0.610107
			8.33333	1.5			1.91462	1.35705			0.78908	0.792289
			3	1.16667			2.17775	1.28483			1.52427	1.25204
			1.66667	1.5			0.89778	0.643676			1.61058	1.04396
			2	2.16667			1.78328	0.816541			1.96329	0.728353
			3.16667	1.5			2.23791	1.47749			0.741229	0.624698
			2.66667	4.5			1.84434	1.24439			0.253948	0.470079
			1.5	1.16667			1.9653	0.797906			1.2861	0.873185
			2.66667	1.33333			2.05775	1.0411			0.787581	0.456552
			3	1.66667			1.24742	1.24628			1.90767	0.26062
			4.5	4.16667			1.7614	1.0895			0.467234	1.38782
			2.16667	2.66667			2.07288	1.13596			0.645403	1.28564
			7.5	2.16667			2.05129	1.21566			1.21315	1.04131
			14.8333	1			2.03218	0.790992			1.36253	0.394886
			0.666667	4.33333			2.84465	0.914286			0.815949	0.503169
			2.16667	3.5			2.14582	1.16539			0.934917	0.533457
			3.66667	0.666667			1.49331	1.19777			0.560931	0.516885
			1	1			1.57981	0.585536			0.90551	1.20452
			14.8333	1			2.57828	1.18277			0.490571	1.79947
			2.83333	0.666667			1.93044	1.83146			0.192851	0.615788
			14.5	10.3333			2.033	1.252			0.45378	0.470244
			5.66667	3.66667			1.81587	1.18309			1.62306	0.48568
			2.66667	2.16667			1.49004	1.56921			0.273292	0.196082
			5.83333	1.16667			1.87239	1.00345			1.31849	0.324363
			5.5	3.33333			1.75113	1.46123			0.7538	0.483191
			9	1.33333			1.67679	1.50879			0.910556	0.115204
			2.5	10.1667			1.57163	1.3048			1.46079	1.12917
			14.5	1			1.73907	1.28189			0.62626	0.353951
			1.33333	1.16667			1.76888	1.93196			0.584466	1.20351
			4	1.16667			2.19093	1.66869			0.336001	1.18557
			2.83333	4.66667			2.15888	1.60476			0.474479	0.5012
			3	2.33333			2.00001	1.41396			1.12766	0.692638
			2	0.666667			1.84696	0.877356			1.59018	0.406671
			3	2.5			1.96669	0.92433			1.06303	0.083192
			2	1.66667			3.45321	1.44053			1.62217	0.740597
			2.33333	3.16667			2.54851	1.37887			1.06932	0.405409
			2.33333	9.5			2.99406	1.96516			1.28695	0.683112
			2.16667	6.16667			1.76456	1.41187			0.197102	0.335956
			9.5	1.66667			2.09187	1.6307			0.269208	0.19772
			2	0.666667			1.87705	1.42406			1.06049	0.291899
			4.66667	6.16667			1.63897	1.59569			0.523179	1.07084
			2.16667	9.33334			2.36307	1.46683			0.47813	0.999907
			3	9.33334			2.26779	1.18497			0.854023	0.484923
			1.33333	1.5			2.72807	1.40736			0.521594	1.14611
			3.16667	3.66667			2.6204	1.17246			1.7309	0.858103
			1.66667	9			1.35942	1.60877			0.366565	0.239293
			10.5	5.16667			2.16034	1.59845			1.70173	1.07652
			1.83333	4			1.47981	1.14042			1.83316	0.92935
			2	6.33333			2.40745	1.37916			0.989264	1.2506
			1.33333	5			1.08676	1.46388			0.330157	0.54558
			3.33333	6.66667			3.01402	0.961876			1.15716	0.961023
			1.5	8.66667			2.07131	1.25739			1.03229	1.18547
			1	0.666667			2.18574	1.94037			0.440547	1.25149
			2.33333	2.16667			1.23035	0.752172			1.67051	0.288015
			1.66667	1.5			2.49361	1.4473			1.17022	0.95755
			1.33333	7.83333			2.62045	1.44973			2.1644	0.599115
			1.5	2			1.42353	1.06822			1.59004	0.682922
			7.83333	8.33333			1.98708	1.33698			0.797971	1.13723
			10.1667	2.33333			2.55686	1.17007			0.598239	1.29622
			9.83334	1			2.02323	1.55786			1.6178	0.449862
			1.5	1.16667			2.64215	1.40377			0.878362	0.233975
			1.66667	3.16667			3.1555	1.77081			1.63453	0.101225
			11.6667	8			1.84407	1.30151			0.706696	1.07795
			1.5	1.16667			1.61359	1.62163			0.808451	0.69671
			1	2.33333			2.90516	1.34595			0.974077	0.425808
			1	8			2.49127	1.62769			0.391933	0.634332
			0.666667	7.5			2.45171	1.3851			0.755416	0.897244
			2.16667	6.5			1.81009	1.47115			0.251032	0.664024
			5.83333	1.33333			1.66903	2.34032			1.24155	0.48712
			5	2.66667			2.28371	1.10842			0.430905	0.334805
			13	7.83333			2.07324	1.39264			0.49612	0.484901
			1	2.66667			2.83444	1.90091			0.782109	0.0342617
			1.16667	1			2.17895	0.899501			0.511131	0.512537
			2.66667	1.5			1.63116	0.987972			0.18309	0.30207
			0.833333	3.16667			0.727827	0.623504			0.561611	0.606558
			12.8333	1.33333			2.62795	1.84115			1.06683	0.505255
			0.833333	0.833333			2.29376	1.09177			0.777397	1.02815
			0.833333	3.83333			2.71932	0.807413			0.612054	0.866731
			0.666667	6.83333			2.92249	1.4045			1.2098	1.94982
			2	6.83333			2.28165	1.82354			0.698867	0.609814
			1	1.83333			4.2405	1.37878			1.00822	0.515385
			3.83333	4.5			2.38982	1.37391			0.28764	0.702466
			12.5	0.833333			2.45909	1.6287			0.594644	0.830299
			1.83333	4			2.51677	1.10014			0.705084	0.899519
			8.5	1.33333			2.31423	1.7737			0.924592	0.889001
			7.83333	6.5			2.58358	1.47631			0.71522	1.32953
			8.5	6.5			1.73865	1.67099			0.724391	0.453846
			9.5	2			2.09185	1.15449			0.309477	0.495061
			9.33334	1.5			2.55614	1.4115			0.656837	0.668935
			1.33333	0.666667			1.40682	0.731734			0.609276	0.669752
			2	0.833333			1.77009	0.695647			0.392129	0.601487
			8.33333	3.33333			2.56062	1.95426			0.567729	0.100659
			12.1667	1.16667			2.19478	0.826268			0.554578	0.964411
			12.1667	3.66667			2.1351	1.30026			0.552705	1.64564
			0.666667	2.16667			2.20785	1.55767			0.807256	0.276095
			6.33333	1.16667			2.6033	0.864315			0.307554	1.31717
			3.33333	4.5			2.16804	1.0578			0.793912	0.577876
			4.33333	4.33333			2.42058	1.49096			0.87587	0.451994
			1.5	0.833333			1.97612	0.820306			0.548448	0.90657
			1.33333	2.33333			1.52847	1.20814			0.932882	0.496112
			2	3.33333			3.03815	1.1595			0.96138	0.469978
			3.33333	1			2.30602	0.985474			0.786626	0.632524
			0.666667	1.33333			2.5217	1.18704			0.68159	0.58807
			1.16667	4.66667			1.46415	1.43154			0.105631	0.806581
			1.33333	1.66667			1.91961	0.693692			0.700578	2.0073
			6.16667	4.5			1.98323	1.51984			0.478601	1.22291
			2.66667	2.33333			2.00863	1.80234			0.170821	0.675618
			9.66667	1.83333			1.76843	1.21421			0.65556	1.724
			4.83333	3			1.71389	1.27305			0.984291	0.673043
			7.33333	3.33333			1.86529	1.20946			0.225796	1.54467
			1.33333	1			2.62213	1.06966			2.11255	0.451695
			1.33333	2.5			1.49286	1.72905			2.03086	1.58194
			1.83333	2			2.47249	1.42728			0.936505	1.22904
			8.66667	0.666667			1.98537	1.49796			1.75281	0.393492
			4.83333	2.83333			1.7466	1.40683			1.33364	1.98651
			1.16667	3.16667			1.13437	1.33968			1.54104	2.06477
			3.33333	3.16667			1.26689	1.55848			1.6213	0.647419
			1.33333	1.5			0.995481	1.19917			1.99786	0.27448
			4.83333	1.33333			3.20437	2.12426			0.81346	0.902079
			8.16667	2.66667			2.85477	1.35195			1.80381	0.783571
			10.3333	3			2.52933	1.71508			1.81589	0.56134
			2.16667	1.16667			1.18969	0.870225			1.86179	0.264163
			1	2.66667			2.81481	1.25626			1.47338	0.769411
			8.33333	2			2.09381	1.2142			0.825088	1.20884
			8.33333	1.16667			2.2887	1.33661			1.40153	0.636717
			0.833333	2.5			1.68765	1.46329			2.10083	1.13601
			1.33333	2.5			2.75729	1.24128			1.45338	1.84705
			0.833333	0.666667			3.52299	1.61205			2.16896	0.581505
			0.666667	0.666667			2.24223	0.679561			1.24078	0.879502
			0.666667	0.666667			3.94783	0.991406			0.48919	1.43239
			9.66667	2.16667			1.96343	1.03444			1.3424	0.648835
			11.3333	1.66667			2.03675	1.19238			0.910983	0.370115
			1.66667	0.666667			1.49042	1.03469			1.80577	1.62297
			9.33334	1.33333			2.26146	1.58958			0.876248	2.02828
			6.66667	1.66667			1.4825	1.99403			1.44416	1.07844
			1.16667	1.5			1.13805	1.40598			0.7476	0.818687
			0.666667	1.5			3.35767	2.34777			1.44792	0.840949
			8.33333	1.33333			2.33457	1.52233			0.591197	0.677422
			1	1			1.63584	1.44183			0.554975	0.237625
			1.5	1.33333			2.02385	1.71824			2.0473	0.608804
			3.5	1.16667			1.60054	1.67898			1.50056	0.960416
			4.83333	0.833333			1.76631	1.61264			0.644032	1.42402
			5.83333	1			1.4198	2.06533			1.2257	0.481161
			3.5	0.666667			1.38718	1.9364			1.12225	0.359219
			1.33333	4.66667			2.25988	1.32627			1.72623	0.375488
			1.16667	3.66667			1.85909	1.30007			0.688711	1.69871
			10	12.1667			2.22995	1.94785			0.520949	0.434099
			3.16667	1			1.47423	1.29157			1.59137	0.406092
			0.666667	15			2.02441	1.1221			0.252108	0.123518
			1.5	1.33333			3.56961	1.47702			1.49047	1.07171
			6.83333	14.1667			2.03524	1.40578			0.808491	0.183275
			3.16667	2.83333			1.86473	1.02211			0.875455	1.02943
			5	3.5			2.52661	0.657166			1.34278	1.87322
			5	6.16667			1.35343	1.11749			1.42946	0.661421
			1.16667	15			2.01366	0.928516			0.921569	0.262312
			4.16667	6.16667			2.8843	0.88544			1.82635	0.610678
			9.83334	2.5			2.1824	1.85712			1.01656	1.28197
			0.666667	15			1.79079	1.11626			1.33194	1.89524
			1.66667	1.33333			2.51829	0.93172			1.09081	0.297479
			0.833333	0.666667			1.58993	0.848239			0.970735	0.524767
			9.33334	4			2.04786	1.55583			1.31951	0.566892
			2	5.66667			1.36775	0.812366			1.27286	1.12539
			2.5	3.33333			1.8278	0.997938			0.582805	1.98656
			4.5	1.5			1.99427	1.04863			1.59426	0.505675
			1	4.33333			1.05995	2.18493			0.586852	0.0566494
			5.66667	7			1.91926	1.28739			0.809763	1.38979
			5.66667	3.16667			1.49148	0.514462			1.93513	0.458419
			1.66667	2			1.37826	1.92264			0.316476	0.872405
			3.83333	2.16667			1.59039	0.841336			0.504985	0.284629
			5.16667	1.16667			1.66209	0.507045			0.771449	1.0661
			2.5	7.16667			1.03406	0.812273			1.08142	0.305853
			1.5	15			1.76511	1.09208			0.684353	0.437561
			1.16667	1.66667			1.55644	1.23916			1.37692	0.466604
			2	15			1.95114	1.15254			1.54981	0.518175
			4.16667	3.66667			1.99362	1.07162			0.790853	0.331029
			2.16667	15			1.1683	1.84622			1.23102	0.56869
			5.83333	1.66667			1.50165	1.17981			2.02688	0.302932
			8	3.5			1.82929	1.04132			0.796785	1.00413
			4.66667	7.5			2.00633	1.39959			0.460858	0.362275
			0.666667	15			1.25802	0.963814			0.735179	1.01544
			0.666667	15			1.43961	1.90005			1.30599	0.166716
			2	15			1.64223	1.00866			1.51984	0.297681
			4.5	1.16667			2.57534	1.52817			0.447322	0.277685
			1	11.5			1.61893	1.33296			1.38662	0.522047
			2.33333	3.83333			0.899256	0.879986			0.172242	0.733846
			7.66667	15			2.00446	1.81698			0.54532	0.145958
			1.5	15			1.81166	0.945088			1.37591	0.301066
			2.83333	15			1.07663	0.832345			1.80106	0.361573
			1.5	1.16667			2.05485	1.57803			0.886159	0.169539
			2.83333	15			1.16358	1.09061			0.0352829	0.360959
			3.16667	10.5			1.55645	1.64109			0.986938	0.222842
			7	15			1.93822	1.2811			1.39268	0.438356
			3.83333	4			2.21086	1.1674			0.292118	0.262143
			1.16667	1.83333			0.717609	1.16108			0.722909	0.203533
			4	7.66667			1.99718	1.12106			0.213436	1.39639
			3.33333	9.16667			0.993728	1.09053			0.135672	0.583191
			3.66667	5.33333			1.40924	1.88386			0.218888	0.84992
			6.83333	1			1.74018	1.03347			0.602201	1.66457
			3	15			2.0024	1.04084			0.446214	0.310577
			3.5	15			1.54828	0.88983			1.89131	0.145984
			1	15			1.08439	1.06211			0.271415	0.213023
			1	4.16667			1.88452	0.898225			1.34172	0.648192
			1	15			1.21129	1.26202			0.161425	0.293851
			2.33333	4.83333			1.3659	1.56351			0.383198	0.930895
			4	15			1.95832	0.915589			0.230926	1.42464
			3.16667	15			1.68059	1.39799			0.692547	0.850236
			0.666667	4.16667			1.64769	1.20002			1.06126	1.53465
			6.5	0.666667			1.21096	0.881458			1.02113	0.779846
			3.16667	15			2.94181	0.833027			0.575441	1.66573
			2.33333	2.33333			1.51892	1.25531			0.421471	0.855664
			4.16667	6.66667			2.27467	1.13594			0.857403	1.26733
			4	1.83333			2.95695	1.45906			0.610326	0.599147
			0.666667	15			0.549162	0.884982			1.78854	0.619927
			1.66667	5.33333			0.688213	0.791837			1.39917	0.801347
			5	15			1.73884	0.916306			0.248526	0.414775
			2.5	10.6667			2.13386	0.928093			0.395412	1.34261
			3.66667	3.5			1.63587	0.826682			1.60608	0.780479
			1	3.83333			2.52596	1.04537			0.503829	0.725588
			1	7.66667			1.8504	0.865958			0.531296	0.428167
			2.83333	12.6667			2.96374	0.849404			0.98903	0.877007
			5.5	7.16667			1.88166	1.77824			1.09935	0.592876
			2	1.5			2.09237	0.809038			0.140753	0.559067
			1.33333	8.5			1.3481	0.828458			0.698385	0.896807
			2.16667	15			2.62878	1.828			1.24375	1.82526
			5.33333	15			2.0709	1.0647			0.227431	0.568201
			1	15			3.52859	1.18339			0.804211	0.634476
			5.33333	3.16667			2.14581	2.30728			1.64964	0.276806
			1.33333	5.66667			1.49287	0.831826			1.08009	1.54768
			3.5	6.83333			2.37725	0.718955			2.09068	0.105399
			3.66667	3.5			1.67016	1.89896			1.52647	0.187532
			4.83333	15			1.98136	1.06582			1.40712	0.3222
			1.5	15			1.55553	1.21299			0.383461	1.80343
			1.5	0.666667			2.33067	0.981659			0.766622	1.89782
			2	14.8333			1.90173	1.27076			1.0684	1.1539
			1.16667	1			2.87506	2.04095			1.53243	1.4805
			4.16667	3.66667			2.33158	1.61566			1.59078	1.624
			4.16667	14.8333			1.97981	0.922646			0.823367	1.6884
			4.16667	3.5			1.56558	1.88491			1.23421	0.418476
			0.666667	1.83333			2.06887	1.6053			0.495481	0.30552
			4.16667	1.5			2.26076	1.8308			0.472333	0.331011
			1.16667	1			1.88484	1.43242			0.800262	1.2294
			1.66667	9.5			1.79072	0.777713			1.2644	1.34385
			4	0.833333			1.54285	1.7262			0.904213	0.574634
			4	3			2.52275	1.85751			1.70904	0.333471
			1.33333	0.666667			2.87937	0.648643			1.05217	0.563804
			1.33333	6.5			2.54468	1.08042			1.31206	0.521519
			0.666667	0.666667			2.25437	0.555384			2.08752	0.337565
			1.66667	4			1.02306	1.93255			1.80751	0.250751
			3.33333	14.5			2.21422	1.26365			0.785247	0.441625
			2.83333	3.33333			1.86345	0.986497			1.3589	0.38267
			2.5	10.6667			1.30389	0.980806			0.281563	1.77851
			0.666667	0.833333			1.84941	1.39438			0.99688	0.659774
			3	2.33333			2.64796	1.25101			0.671715	0.193413
			3	13.3333			1.77034	1.10199			0.212146	0.996887
			2.16667	8.83334			1.46627	1.31234			0.717743	0.52824
			3	10.5			1.40714	0.875058			1.02721	1.93586
			2.5	1.66667			2.47399	0.947589			1.11784	1.29698
			3	1.16667			1.61109	1.62988			0.979705	0.831875
			2.5	1.33333			1.85311	0.83271			0.601008	0.990199
			2.66667	3.5			1.80761	1.26402			0.841098	0.316101
			3	14.5			2.55055	1.58539			0.996165	0.710015
			1.83333	14.5			1.41145	0.996667			0.984929	0.583052
			2	6.16667			1.2953	1.04527			0.887189	1.21389
			0.666667	0.666667			1.1447	0.249147			0.95867	0.986188
			2.83333	6			2.35284	0.811952			0.769769	0.747082
			2.83333	2			1.31482	1.07522			1.36943	0.882777
			0.666667	2.16667			1.23222	1.08913			0.274093	1.47647
			1.33333	1.16667			1.34725	1.30873			0.918469	0.465669
			2.66667	6.5			2.36536	0.921787			1.08064	1.41588
			2.66667	1.16667			1.29963	2.10939			0.821571	1.26711
			1	0.833333			1.48964	0.842786			0.541521	0.700211
			2.66667	2.66667			1.55337	0.698646			0.490728	0.909141
			1.16667	1.66667			1.42619	0.855696			0.877023	1.06566
			2.5	14.1667			1.12195	0.991824			0.48767	0.979375
			1.83333	0.833333			1.84608	1.21459			0.405947	0.57935
			2.5	0.666667			2.4948	1.7189			0.395174	0.749581
			1.16667	0.666667			1.44708	0.783739			1.04459	0.793738
			2.33333	2.16667			2.32287	1.15165			0.560164	1.43145
			1.66667	0.833333			1.69619	0.874536			1.11855	1.22862
			1	3.5			1.25743	0.713553			0.781222	0.773368
			1.83333	0.666667			1.91939	0.746189			0.947267	0.837699
			1.83333	1			1.43587	0.885485			0.770324	0.428105
			1.66667	0.666667			0.793368	0.792551			0.513302	0.618393
			1.16667	1.16667			1.47087	0.851677			0.408091	0.556518
			1.66667	1.66667			1.77246	1.51605			0.919905	0.948828
			1.66667	0.666667			3.52579	0.553571			0.122672	0.821992
			1.5	2			1.88592	0.300872			0.71384	0.686452
			0.666667	1.16667			0.919667	0.680325			1.34155	1.33022
			0.833333	0.666667			2.52694	0.375452			1.74459	0.679466
			1.33333	2.16667			1.27668	0.413902			2.12201	0.219075
			1.16667	0.833333			2.28075	0.696096			1.81664	1.21113
			1.16667	1			1.13306	1.1251			1.61615	0.847619
			0.833333	9			1.29325	1.00816			1.2382	0.179945
			0.666667	1.33333			2.81647	0.900633			0.441615	0.778592
			1	0.666667			1.37941	0.33087			1.52143	0.190942
			0.666667	5.83333			2.10362	0.859978			0.529175	0.503327
			0.666667	1.83333			2.05669	0.652456			0.918713	0.895567
			3	2.66667			2.28171	1.02864			2.05658	0.288698
			0.666667	12			2.13012	2.27445			0.474764	0.34368
			15	6.83333			2.30404	0.948219			0.193204	0.854216
			13.5	2.5			2.12099	1.62198			1.47532	0.979236
			15	1.16667			2.40819	0.6722			0.690537	0.600876
			12.5	0.666667			2.47926	0.494796			0.706241	0.41024
			14.3333	2.33333			1.9574	1.09374			1.34823	0.908217
			1.5	1			2.25504	0.616528			1.28498	0.572059
			15	2.33333			2.41471	1.15044			1.35645	0.427606
			15	2.16667			2.33552	2.0443			0.958687	0.438518
			5.83333	1			2.69276	1.85257			0.764738	0.154175
			15	5.83333			2.46514	1.32348			1.21965	1.18281
			5.33333	12.5			1.67995	1.09894			0.860436	0.494285
			13.8333	1.16667			1.9499	1.29873			0.666691	0.175929
			10.6667	5.33333			1.66957	1.24256			0.332893	0.127986
			15	1.33333			1.94961	1.22767			0.68322	0.499525
			4.16667	1.33333			1.92128	2.07734			0.551727	0.467907
			3.83333	1.16667			2.28745	1.27912			0.587564	0.743597
			10.3333	1.5			1.81201	1.74031			1.73436	0.302823
			13.6667	2.33333			1.83633	0.87116			0.541478	0.540338
			6.83333	0.666667			2.18051	1.50727			1.27151	0.81542
			6.83333	7.33333			1.77238	1.0296			0.46085	0.434037
			15	11.8333			1.63192	1.02194			0.347793	0.673963
			15	11.8333			2.47054	1.15052			1.26281	0.20632
			15	2.5			2.51301	1.06583			0.246735	0.455522
			10.5	2.66667			1.17016	0.792222			0.240214	0.47826
			3.16667	1.33333			1.20835	0.955846			2.05018	0.862654
			15	3.33333			1.60094	1.18558			0.599244	0.466389
			15	4.33333			1.91813	1.5526			0.466999	0.628125
			1.33333	2.66667			1.57544	1.92471			0.315804	0.904998
			9.83334	2.33333			2.18704	1.26295			0.226611	0.348374
			15	7.66667			1.80154	1.64625			0.941061	1.47068
			3.16667	2.83333			1.48254	0.631367			0.470677	0.450128
			2	10.5			1.70581	0.84197			0.829823	0.405476
			4.66667	0.666667			1.75049	1.62007			1.04754	0.476475
			15	1.83333			1.74269	0.628423			1.02918	0.568806
			15	11.1667			2.08322	0.936689			1.24243	0.687609
			9.16667	5.16667			1.5486	1.60701			1.12952	0.605815
			10.8333	2.33333			1.95661	1.86151			0.376011	0.322977
			2.83333	0.833333			1.81041	0.820429			0.288343	0.319481
			15	1.66667			2.3716	1.05			0.935799	0.619487
			14.8333	11			2.46524	0.858286			0.620748	0.367532
			0.666667	8.16667			1.74446	1.03876			0.677949	0.398966
			7.33333	5.16667			2.16303	1.01818			1.32534	0.203678
			1.83333	10.3333			2.30397	0.93644			0.475186	0.665399
			15	5.66667			2.45623	0.994817			1.98222	0.580722
			3	10.6667			2.43086	0.947822			0.794871	0.610066
			8	10.5			2.18497	0.769388			0.323557	0.467655
			3	2.16667			2.0646	0.901365			1.33258	0.38969
			14.6667	1.16667			2.54997	0.95256			0.344197	0.531183
			0.666667	10.3333			3.1847	1.2984			1.10225	0.523627
			14.8333	1.16667			2.31759	0.702502			0.413615	0.165239
			1.66667	5.5			2.38938	0.900678			0.902592	0.357801
			5	4.5			2.45702	1.48096			1.2469	0.375917
			4.33333	0.666667			1.79618	0.959276			1.53205	0.721507
			5.5	0.666667			1.63815	0.686189			1.39393	0.985147
			4.5	3.16667			2.15297	0.591075			0.933817	0.44265
			6.16667	3.5			2.06844	0.923545			0.925026	0.406375
			4.33333	2.5			1.95155	1.27597			1.18895	0.210418
			14.6667	1.16667			1.82072	0.772576			1.14366	0.432809
			5.83333	1.66667			2.49474	0.891344			0.643437	0.171803
			14.3333	1.66667			1.79598	0.970854			1.4847	0.242206
			5.33333	9.33334			1.35757	1.79928			0.640114	0.232305
			14.1667	2.5			2.17346	1.21844			0.529393	0.147255
			4.66667	2.16667			3.03395	1.44142			0.267552	0.0959198
			9.66667	3.33333			1.51879	0.983487			0.651388	0.169386
			11	4.16667			2.39252	1.47551			0.888859	0.135359
			2.33333	9.5			1.06041	1.09482			0.689265	0.0842596
			13.1667	4.66667			2.65727	1.14899			0.111821
			4.33333	2.83333			1.30389	0.83866			1.4303
			7.5	2.66667			1.18516	1.63079			1.47136
			7.83333	0.666667			2.16357	0.912035			0.125509
			1	3			1.88282	0.653846			0.0552666
			2.33333	3			1.58321	1.33269			1.24077
			2.16667	9			1.34635	1.32384			0.523676
			4.83333	3.5			1.40544	1.44397			0.869469
			1.66667	3.16667			1.65023	1.06723			1.2432
			11.6667	4.66667			2.32379	1.06375			0.306031
			13.5	8.66667			1.86838	1.21445			0.707196
			6.16667	3.33333			1.07891	0.648419			1.23136
			5.5	5.66667			2.25577	1.42083			0.586435
			5.83333	7.33333			2.44474	1.42291			0.42036
			2.66667	3.66667			1.49589	1.16452			1.27996
			1.5	4.33333			0.843733	0.863317			0.150064
			2.5	2.66667			1.70634	1.17291			0.690393
			12.8333	4.66667			1.84729	0.814377			0.380565
			12.6667	3.33333			1.58876	1.24844			1.13668
			2.83333	2.16667			1.12086	1.33769			0.264288
			12.6667	4.16667			1.83372	0.864048			0.924079
			0.666667	7.83333			0.520434	1.26551			0.446402
			2	6.66667			0.847124	0.880092			0.454996
			1.33333	7.5			1.29333	1.37433			1.62628
			2.83333	3.16667			1.29257	1.90299			1.11174
			1.16667	0.833333			1.4164	0.84699			0.820395
			0.666667	2.83333			0.865733	1.48636			0.183584
			1	5.5			1.97311	1.59201			0.862412
			4	7.16667			1.02378	2.0588			1.03608
			1.16667	0.833333			0.693332	2.45669			0.0904974
			6	4.66667			1.31955	0.945752			1.12109
			1.66667	7			1.03478	1.07593			0.462345
			0.666667	3.83333			2.28097	1.29454			0.366194
			0.666667	0.833333			1.14714	1.26413			1.18068
			2.16667	6.16667			1.62535	1.00954			1.24391
			1.33333	6.66667			1.70437	1.37316			0.544852
			7.5	1.5			1.53551	0.978619			0.939433
			3.66667	4			1.47611	1.33425			0.205466
			0.833333	3.16667			1.54995	1.41937			0.232987
			4.16667	1.16667			1.28237	0.705783			1.66268
			10.5	2.16667			2.72748	1.14195			0.524072
			1.66667	1.33333			1.10604	0.877626			0.581688
			3.5	2.33333			1.02723	1.03572			0.461048
			3	6			1.13805	0.854821			0.997345
			1.5	1.66667			1.71069	0.948253			1.04767
			1.16667	0.666667			1.98435	1.27254			0.807799
			1.16667	1.83333			2.05594	1.01732			0.802693
			1.66667	5			1.93587	1.85805			0.983949
			1.66667	4			1.63154	1.29019			1.07963
			2.16667	2.83333			2.11344	1.33819			0.480926
			2.16667	2.5			2.87664	0.947394			0.915577
			1.33333	1			1.95059	1.41703			0.715516
			1.5	4.33333			1.91904	0.72984			1.71497
			9.33334	4.83333			2.5943	0.86264			0.165822
			4	4.5			1.47343	1.6485			0.221651
			4.66667	0.666667			1.30766	0.840709			1.2506
			1.5	1.16667			1.88392	1.11385			0.748492
			2.33333	0.666667			2.70645	1.17902			0.968647
			8.33333	4.5			1.8191	1.26979			0.320851
			8.5	3.5			1.71811	1.23288			0.37552
			8.16667	4.33333			1.7236	1.13741			0.835053
			1.5	4.5			2.11555	0.911827			0.193317
			1.66667	1.66667			1.82106	0.789671			0.270313
			8.5	4			2.74839	0.919581			2.10606
			0.833333	0.666667			2.10716	0.403644			1.5856
			2.5	4			1.68756	1.30484			1.05196
			8.5	2.83333			2.66265	1.21411
			8.5	2.16667			2.25143	1.39221			1461	1395
			5	2.83333			2.29738	1.10257
			8.16667	3.16667			1.94995	1.63349
			4.83333	3.5			1.46292	1.36384
			0.666667	3.33333			1.24207	1.94384
			1.5	3.33333			2.47615	1.40849
			1.66667	2.5			1.70662	0.867038
			2.16667	3			1.70461	1.23106
			7	1			1.85465	0.969938
			6.66667	2.83333			3.107	1.23157
			6.66667	2.83333			2.31868	1.35243
			6.66667	1.5			1.58444	0.786223
			5.66667	2.33333			1.43248	0.924599
			1	2.5			2.97726	1.33778
			5	0.833333			1.27042	0.906131
			1.33333	2.33333			1.61627	1.82167
			6.16667	0.833333			1.72432	1.27789
			1.83333	2.33333			2.20139	1.54841
			2.66667	2.16667			2.44713	1.52737
			0.666667	2.16667			2.74951	1.40699
			1.16667	1.66667			1.84717	1.68538
			2	2			1.92173	0.902395
			1	1.33333			3.82142	0.683013
			5	1.66667			2.08618	1.48452
			1.5	1.5			3.76393	0.957905
			0.833333	0.833333			2.97091	0.57986
			0.833333	1.66667			2.74313	0.835347
			1.66667	1.66667			3.02625	1.5672
			0.666667	1.5			4.22968	2.25002
			1.33333	1.33333			1.88645	1.22779
			4.83333	1.33333			2.17885	0.718492
			1.5	1			2.02458	0.608754
			1.66667	1.16667			3.0764	1.41331
			0.833333	1			2.55586	1.11047
			0.833333	1.16667			3.09396	0.756906
			4.16667	1			1.83314	0.727106
			3	0.833333			1.63025	0.514512
			3.83333	1			2.29649	0.693296
			3.66667	0.666667			1.80274	0.958968
			3.5	0.666667			1.74138	1.25382
			0.666667	0.666667			2.10738	0.739597
			2.83333	0.666667			1.54418	0.63721
			3.33333				2.82942
			2				2.21101
			2.5				2.03704
			3				1.74093
			2.83333				1.25359
			2.83333				2.6233
			1.66667				0.641377
			0.666667				2.48309
			0.833333				1.18822
			1.83333				1.79826
			0.666667				1.02643
			1.5				1.58277
			1.66667				1.53364
			2				1.65209
			1.5				0.878298
			1.66667				1.66536
			1.66667				2.2802
			1.33333				1.85086
			1.16667				0.820454
			0.666667				1.81046
			3.5				1.26403
			0.833333				2.21383
			2				2.27451
			3.33333				1.75918
			1.16667				2.16903
			4				1.69711
			1.16667				3.32933
			0.666667				2.48978
			0.666667				3.19446
			3.5				2.48757
			8.66667				2.41237
			1.66667				1.02516
			4.33333				2.7313
			1.66667				1.36713
			13.6667				1.66129
			7.5				1.66581
			3.33333				2.32603
			7.83333				1.22977
			1.83333				1.65556
			1.33333				1.64537
			1.5				1.97675
			6				0.905192
			1.16667				1.82591
			1.16667				2.56663
			2.33333				0.630707
			0.833333				2.03306
			0.833333				1.50823
			1.83333				1.46759
			1.5				1.52379
			1.83333				1.61731
			1.5				1.89256
			2.16667				1.9341
			2.66667				1.67979
			2.16667				0.878533
			1				1.81746
			1.5				1.14352
			1.33333				2.25726
			0.833333				3.18966
			1.5				2.74988
			0.666667				1.785
			3.5				0.949902
			2.66667				2.89988
			7.5				1.85671
			3.83333				2.16736
			0.666667				2.20149
			4.16667				1.50772
			2				1.91111
			0.666667				2.4175
			4.33333				1.47885
			2.5				2.25606
			4.5				0.577098
			9.66667				2.12591
			2.16667				1.9792
			9.83334				2.13486
			3.33333				1.73036
			0.666667				1.79252
			9.83334				1.85375
			5.83333				1.68626
			1.83333				2.09831
			1				1.86514
			6.83333				3.25444
			1.33333				2.36115
			6.83333				2.48169
			0.666667				2.09122
			3.5				2.20516
			0.666667				1.50013
			1.16667				4.31698
			0.833333				1.88402
			3.5				3.32447
			3.16667				2.23113
			1.16667				1.61171
			1.33333				2.28573
			4.5				2.30503
			2.5				1.99264
			2.5				1.20576
			5.33333				1.60531
			1				2.04461
			1.16667				2.8172
			0.666667				1.15103
			5.16667				1.3294
			0.666667				4.30206
			5.16667				1.18848
			5.5				0.753053
			1.5				0.3316
			0.666667				2.22419
			2.16667				1.02798
			1.33333				1.24396
			5				2.11052
			2.16667				0.965692
			4				0.993699
			2.16667				1.77769
			5				1.98614
			0.666667				1.3853
			3.16667				1.66202
			1				0.323491
			4.5				1.72359
			1.16667				1.47703
			3.83333				2.11697
			4				2.15024
			1.33333				3.45017
			1.16667				2.69179
			3.5				1.86226
			3.16667				1.71234
			2				2.2416
			1.83333				3.44477
			3				2.12271
			3				4.05599
			2.83333				2.54925
			2.16667				1.6231
			2.33333				2.66295
			1.33333				5.0014
			2.5				2.84371
			1.66667				1.50222
			1.33333				2.25629
			1.5				3.34231
			0.666667				2.51579
			0.666667				1.09265
			0.833333				1.88452
			1.16667				3.11839
			1.16667				2.73183
			0.666667				2.68731
							1.72944
							2.38612
			1645	1504			1.51362
							1.02179
							1.23485
							1.64074
							2.37532
							2.12675
							1.83316
							1.75312
							3.60335
							2.61804
							2.32957
							0.99493
							1.32991
							3.47584
							1.64986
							1.0589
							1.58376
							1.73313
							1.82929
							1.1599
							2.11006
							2.90411
							2.96133
							2.26734
							1671	1502

## Sheet: Supp Figure 2
		PANEL c	Pex PO-MT SHORT	Pex PO-MT LONG
			17.5	69
			18.5	66.5
			19	63.5
			22	58
			23	57
			23.5	50.5
			25.5	48.5
			26	45
			28	44.5
			31	41.5
			31.5	41.5
			31.5	40
			32.5	38
			33.5	36
				36
				34
				29
				29
				26
				23.5
				23
				22.5
				22

## Sheet: Supp Figure 6 + Uncropped Gels
28.7.20						18.9.20																								ANTI GFP								ANTI GFP								ANTI GFP
	gel1	gfp	tubulina	gfp/tub			Gel1	gfp	tubulina	gfp/tub			gel1-2	gel3	gel4	gel 5	Media	dev std	t test
	OMM GFP	12964.7	5858.37	2.21303			po mt s	16039	8386.8	1.91241		ER-mt s	1.60237	0.963486	2.31426	0.962907	1.46076	0.643856
	SacB11 s		12476.4				po mt l	17795.9	9175.05	1.93959		ER-mt l	1.50811	1.11819	1.16811	1.47181	1.31656	0.20181	0.683985
	SacB11 l		11232.5				po er s	18058.7	8484.17	2.12852		PM-ER s	1.01945	1.16965	1.13434	0.451364	0.943701	0.334429
	OMM GFP+SacB11 s	10353	13898.8	0.744881			po er l	11233.9	9073.58	1.23809		PM-ER l	0.864331	1.58085	0.88772	0.171442	0.876086	0.575468	0.845714
	OMM GFP+SacB11 l	9871.72	12285.1	0.803551			tripla po s	18682.6	12815.8	1.45778
	ER-mt s	24096.6	15038.1	1.60237			tripla po l	15020.5	9428.02	1.59317
	ER-mt l	17909.9	11875.8	1.50811			tripla s	22232.4
							tripla l	18178.9					Gel1	gel2	gel3	gel4	gel 5	Media	dev std	t test
												po mt s	1.91241	1.07424	1.34706	1.22398	1.97902	1.50734	0.412349
28.7.20						24.9.20	gel2					po mt l	1.93959	1.20989	1.45105	1.04735	2.483	1.62618	0.585529	0.720234
	gel2						po mt s	18712.8	17419.7	1.07424		po er s	2.12852	1.18996	0.518477	0.378182	0.575795	0.958187	0.724462
	SNAP GFP	29409.3	5036.32	5.83944			po mt l	20735.4	17138.3	1.20989		po er l	1.23809	0.751816	0.336005	0.263766	0.527521	0.62344	0.392258	0.390126
	SacB11 s		6224.8				po er s	19363.3	16272.2	1.18996		tripla po s	1.45778	0.907041	0.589502	0.334707	0.779271	0.81366	0.419653
	SacB11 l		10948.6				po er l	13638.7	18141	0.751816		tripla po l	1.59317	1.21614	0.814333	0.403141	0.611834	0.927724	0.477973	0.698921
	SNAP GFP+SacB11 s	19696	22982	0.857017			tripla po s	17070.2	18819.7	0.907041		tripla s		0.462563	0.383607	1.10494	0.347175	0.574571	0.356843
	SNAP GFP+SacB11 l	12332.7	17538.5	0.703181			tripla po l	23269.6	19134	1.21614		tripla l		0.46349	0.414485	1.49076	0.278037	0.661692	0.558253	0.801358
	PM-ER s	10231.8	10036.7	1.01945			tripla s	9327.43	20164.7	0.462563
	PM-ER l	8757.31	10131.9	0.864331			tripla l	9438.04	20363	0.46349
2.9.20						25.9.20																								Anti TUBULIN
	gel3						gel3						ER-MTs	ER-MTL	ER-PMs	ER-PML	PO-MTs	PO-MTL	PO-ERs	PO-ERL	PO-MT-ERs	PO-MT-ERL	ER-MT-PMs	ER-MT-PML															Anti TUBULIN							Anti TUBULIN
	ER-mt s	16121.9	16732.8	0.963486			po mt s	19983.4	14834.8	1.34706		MEDIA	1.46076	1.31656	0.943701	0.876086	1.50734	1.62618	0.958187	0.62344	0.81366	0.927724	0.574571	0.661692
	ER-mt l	21614.3	19329.6	1.11819			po mt l	19776.1	13628.8	1.45105		st DEV	0.643856	0.20181	0.334429	0.575468	0.412349	0.585529	0.724462	0.392258	0.419653	0.477973	0.356843	0.558253
	PM-ER s	19518.1	16687.2	1.16965			po er s	7550.17	14562.2	0.518477
	PM-ER l	24627.1	15578.4	1.58085			po er l	5147.85	15320.8	0.336005
							tripla po s	10452	17730.2	0.589502
18.9.20							tripla po l	11711	14381	0.814333
	gel4						tripla s	5902.8	15387.6	0.383607
	er mt s	34733.3	15008.4	2.31426			tripla l	6249.75	15078.3	0.414485
	er mt l	19049.2	16307.8	1.16811
	er pm s	17290.2	15242.5	1.13434			gel4
	er pm l	13415.1	15111.9	0.88772			po mt s	19297.4	15766.1	1.22398
	tripla s	23240.1	13770.7	1.68765			po mt l	14675.3	14011.8	1.04735
	tripla l	8004.36	14486.8	0.552528			po er s	5263.07	13916.8	0.378182
							po er l	3433.88	13018.6	0.263766
							tripla po s	4481.61	13389.6	0.334707
24.9.20	gel 5						tripla po l	6738.05	16713.9	0.403141
cacl2	ER-mt s	14911.5	15485.9	0.962907			tripla s	17920.4	16218.5	1.10494
	ER-mt l	25681.9	17449.1	1.47181			tripla l	21016	14097.5	1.49076
	PM-ER s	7306.58	16187.8	0.451364
	PM-ER l	3317.05	19348	0.171442		cacl2	gel 5
							po mt s	31312.7	15822.3	1.97902
							po mt l	24795.8	9986.2	2.483
							po er s	8838.24	15349.6	0.575795
							po er l	7067.22	13397	0.527521
							tripla po s	12377	15882.8	0.779271
							tripla po l	11217.5	18334.3	0.611834
							tripla s	6085.05	16402	0.370993
							tripla l	6806.51	17457.6	0.389889

## Sheet: Supp Figure 10
		TOP PANEL - Trackmate - Duration	ER-MT P2A SHORT	ER-MT P2A SHORT		TOP PANEL - Trackmate - Speed	ER-MT P2A SHORT	ER-MT P2A SHORT		TOP PANEL - Trackmate - Displacement	ER-MT P2A SHORT	ER-MT P2A SHORT		TOP PANEL - Imaris - Duration	ER-MT P2A SHORT	ER-MT P2A SHORT		TOP PANEL - Imaris - Speed	ER-MT P2A SHORT	ER-MT P2A SHORT		TOP PANEL - Imaris - Displacement	ER-MT P2A SHORT	ER-MT P2A SHORT
			19	3			0.267	0.29			0.60749	0.692			5	5			0.458	0.22			0.654	0.686
			17	3			0.39589	0.288			1.3125	0.577			5	5			0.29	0.173			0.313	1.396
			35	3			0.38281	0.271			1.7349	0.507			27	74			0.123	0.241			1.078	0.244
			26	3			0.36312	0.323			0.65709	0.473			14	55			0.283	0.206			1.303	2.038
			13	3			0.3322	0.314			1.06743	0.619			4	82			0.14	0.211			0.337	0.631
			29	3			0.45849	0.362			2.13866	0.753			5	4			0.3	0.189			0.572	0.257
			26	3			0.274	0.294			1.28884	0.577			55	9			0.223	0.21			1.705	0.335
			20	3			0.4232	0.34			0.92107	0.56			38	15			0.19	0.171			0.258	1.444
			3	3			0.36351	0.298			0.22642	0.739			13	29			0.214	0.215			0.193	0.852
			51	3			0.3896	0.337			0.7097	0.559			5	4			0.39	0.168			1.479	0.322
			22	3			0.31498	0.295			0.88844	0.485			11	29			0.331	0.158			1.485	2.13
			26	4			0.33051	0.377			1.3136	0.923			80	20			0.199	0.172			0.943	0.928
			14	3			0.32957	0.29			0.95815	0.465			73	90			0.167	0.153			0.931	2.007
			8	3			0.26991	0.315			0.49475	0.647			17	26			0.298	0.21			0.414	0.516
			19	3			0.27833	0.38			0.5464	0.75			12	32			0.27	0.192			0.951	0.432
			23	3			0.34082	0.309			1.12868	0.3			5	8			0.544	0.28			2.385	0.734
			53	3			0.39147	0.297			2.2471	0.526			6	34			0.208	0.214			0.128	1.063
			6	3			0.21503	0.318			0.1827	0.538			27	90			0.144	0.184			0.28	0.427
			22	3			0.40999	0.384			1.03149	0.684			9	90			0.149	0.161			0.68	0.902
			37	3			0.45223	0.342			1.04384	0.542			12	16			0.273	0.217			0.604	1.091
			23	3			0.39991	0.294			2.11321	0.354			33	54			0.393	0.179			0.801	0.519
			21	3			0.29808	0.303			0.35027	0.48			52	8			0.305	0.203			1.121	2.084
			5	3			0.30209	0.319			0.64956	0.445			8	90			0.2	0.269			1.633	0.401
			22	3			0.28989	0.32			0.31475	0.307			27	12			0.357	0.166			0.327	0.705
			40	3			0.34445	0.253			0.89515	0.27			11	82			0.13	0.171			0.406	0.328
			19	3			0.38085	0.325			0.49201	0.426			9	90			0.281	0.167			0.859	2.087
			26	3			0.28968	0.425			1.08412	0.399			4	6			0.398	0.141			0.533	1.281
			30	3			0.34489	0.395			1.47954	0.55			8	72			0.283	0.296			0.269	1.381
			67	3			0.38358	0.326			1.01069	0.417			7	34			0.141	0.259			0.41	0.518
			6	26			0.22673	0.405			0.38979	0.372			90	15			0.176	0.195			1.323	2.039
			23	3			0.37201	0.343			0.5388	0.358			5	90			0.136	0.33			1.388	0.79
			19	3			0.33514	0.283			0.5026	0.286			7	4			0.462	0.147			2.171	0.536
			17	3			0.37292	0.465			1.3876	0.359			11	4			0.492	0.475			0.419	2.206
			49	3			0.34855	0.43			1.75231	0.29			6	8			0.255	0.37			0.564	0.463
			20	3			0.33919	0.453			0.94652	0.86			27	55			0.251	0.428			0.544	0.714
			11	7			0.26501	0.351			0.71391	0.327			9	55			0.128	0.195			1.045	0.899
			23	3			0.35152	0.34			0.38525	1.625			4	74			0.292	0.175			0.82	0.655
			16	26			0.32326	0.43			0.62108	1.635			22	5			0.519	0.137			0.79	1.329
			41	12			0.37292	0.333			0.88759	0.611			15	56			0.274	0.193			2.227	1.259
			26	4			0.35432	0.598			0.98795	0.556			5	50			0.296	0.154			2.634	0.274
			19	8			0.30943	0.536			1.13	0.727			27	6			0.569	0.176			0.683	1.315
			9	8			0.25306	0.464			0.33593	0.573			6	69			0.208	0.23			0.647	0.41
			26	8			0.35235	0.505			1.05966	1.021			10	8			0.336	0.229			0.82	1.856
			46	8			0.43038	0.487			2.06524	0.659			5	4			0.345	0.315			0.728	1.312
			25	7			0.26491	0.498			0.66163	0.648			32	90			0.248	0.136			0.915	0.675
			18	8			0.39569	0.441			0.48715	0.638			90	17			0.227	0.172			1.467	0.615
			5	8			0.4357	0.42			0.93667	1.114			4	14			0.136	0.274			0.292	1.891
			3	8			0.38214	0.453			0.52471	0.866			7	74			0.414	0.21			0.395	0.542
			4	22			0.49647	0.379			0.79207	0.695			11	90			0.389	0.16			0.249	0.939
			3	8			0.57591	0.463			0.3468	0.215			50	7			0.162	0.182			1.365	0.951
			3	8			0.50198	0.457			0.7193	0.757			27	7			0.182	0.41			0.359	0.167
			12	20			0.40526	0.409			1.19394	0.582			12	4			0.109	0.179			0.887	2.012
			3	8			0.39173	0.47			0.775	0.843			5	19			0.27	0.27			0.386	0.981
			15	8			0.41769	0.462			1.49382	0.93			5	8			0.341	0.239			0.293	0.589
			22	22			0.48013	0.426			1.1925	0.387			90	18			0.16	0.305			0.799	0.797
			7	7			0.23584	0.491			0.88454	0.944			8	10			0.215	0.27			0.961	0.941
			21	8			0.37186	0.475			1.50652	1.278			90	90			0.239	0.36			1.07	0.851
			7	8			0.34026	0.467			0.08553	0.653			14	4			0.156	0.19			1.52	0.164
			7	8			0.33224	0.521			0.18152	0.517			6	30			0.356	0.162			1.737	0.727
			5	7			0.24398	0.446			0.59084	0.538			25	8			0.566	0.25			0.576	0.391
			12	7			0.34018	0.416			0.55943	0.236			4	28			0.186	0.36			0.164	0.641
			9	7			0.31456	0.385			0.31681	0.792			90	8			0.314	0.181			1.201	0.762
			9	7			0.36641	0.436			0.8032	0.473			12	9			0.138	0.279			0.947	0.977
			32	16			0.46055	0.34			1.44057	0.336			4	73			0.252	0.25			1.067	0.706
			25	7			0.41019	0.419			1.4438	0.847			4	6			0.432	0.227			0.568	0.865
			5	7			0.34689	0.431			0.40482	1.47			9	54			0.275	0.226			0.434	1.692
			17	7			0.48124	0.442			0.58197	0.341			13	8			0.247	0.244			0.309	2.091
			3	10			0.43535	0.398			1.11194	0.306			12	4			0.131	0.244			0.536	0.769
			11	7			0.37335	0.421			1.18348	0.569			45	16			0.297	0.328			2.704	1.314
			10	6			0.36881	0.455			0.46223	0.544			45	8			0.229	0.212			0.532	0.726
			5	7			0.63691	0.436			0.60812	0.414			27	6			0.217	0.351			0.399	0.8
			6	7			0.30311	0.446			0.27605	0.691			8	18			0.134	0.392			1.385	0.462
			23	7			0.44713	0.424			0.61091	1.04			7	26			0.37	0.193			0.694	0.325
			9	7			0.36513	0.453			0.192	0.549			4	63			0.442	0.181			0.283	0.197
			12	29			0.53667	0.352			1.03303	0.207			17	31			0.157	0.218			1.321	1.683
			26	3			0.47244	0.467			1.30309	0.749			27	22			0.302	0.224			0.479	0.607
			14	3			0.52418	0.258			2.27271	0.37			12	54			0.137	0.215			1.122	1.074
			11	4			0.54782	0.502			0.93317	0.465			4	15			0.254	0.19			0.431	1.521
			19	3			0.50875	0.288			2.44753	1.9			10	54			0.264	0.25			0.309	1.255
			38	16			0.44472	0.183			1.56955	1.592			27	36			0.3	0.207			0.641	0.713
			34	13			0.44005	0.406			1.35277	0.733			4	13			0.104	0.2			0.572	0.224
			29	13			0.42738	0.361			0.97212	1.635			61	90			0.183	0.264			2.059	1.514
			8	30			0.35525	0.386			1.17875	1.733			41	5			0.206	0.155			2.076	1.478
			29	13			0.41761	0.369			0.30935	0.844			5	16			0.227	0.264			0.568	1.073
			10	13			0.55199	0.417			1.10965	1.5			14	69			0.189	0.205			0.921	0.188
			10	30			0.53558	0.409			0.56015	0.597			4	90			0.284	0.129			0.408	1.391
			16	13			0.47063	0.374			1.86563	2.048			13	16			0.302	0.196			0.303	1.514
			23	11			0.5574	0.389			0.58892	1.136			8	24			0.262	0.324			0.381	1.613
			14	22			0.44513	0.372			0.52654	2.169			68	34			0.302	0.231			0.951	1.731
			14	9			0.47437	0.349			1.00221	1.853			14	9			0.172	0.252			1.102	1.446
			26	22			0.42929	0.431			1.09972	1.027			50	15			0.275	0.382			1.102	1.249
			19	30			0.37963	0.39			1.27573	1.511			18	61			0.201	0.325			1.103	0.882
			3	3			0.4799	0.623			1.16232	0.747			90	8			0.207	0.21			1.481	1.297
			14	4			0.41153	0.489			0.56129	0.496			4	15			0.12	0.31			0.829	1.431
			28	19			0.47844	0.492			0.97157	0.442			23	15			0.367	0.274			0.638	0.619
			16	77			0.48455	0.236			1.79785	0.977			71	16			0.215	0.168			2.435	0.53
			26	15			0.40437	0.355			1.16766	0.085			88	35			0.21	0.283			1.294	1.129
			3	15			0.54798	0.381			1.43406	1.35			14	28			0.148	0.164			1.137	1.508
			13	19			0.46217	0.318			0.22739	0.214			11	59			0.279	0.301			0.36	0.701
			18	4			0.44826	0.27			0.71732	1.501			9	54			0.345	0.266			0.718	1.034
			8	77			0.36689	0.344			1.34334	1.035			59	31			0.203	0.151			1.006	0.555
			14	55			0.45504	0.348			0.92327	0.526			8	22			0.182	0.259			0.494	1.053
			11	13			0.3892	0.384			1.65598	0.52			18	10			0.162	0.224			0.477	0.787
			14	12			0.48075	0.392			1.98934	1.337			20	9			0.122	0.221			1.137	1.197
			3	15			0.43258	0.308			0.46283	1.16			4	26			0.311	0.393			0.647	1.175
			59	42			0.46107	0.392			2.65096	0.499			6	8			0.355	0.22			0.712	0.624
			10	3			0.34103	0.466			0.67793	1.79			32	82			0.238	0.284			1.476	0.657
			22	4			0.35954	0.418			0.9521	1.136			27	68			0.212	0.153			1.457	0.519
			11	30			0.41513	0.379			1.31263	2.182			5	32			0.174	0.158			1.55	0.826
			8	22			0.56316	0.447			1.68366	0.734			4	82			0.448	0.259			0.636	0.788
			8	10			0.29618	0.318			0.79319	1.147			9	27			0.335	0.22			1.532	0.778
			17	22			0.43205	0.392			1.77964	2.025			6	36			0.323	0.191			1.338	1.453
			16	50			0.45431	0.26			0.40976	0.562			8	14			0.398	0.237			0.5	1.343
			7	19			0.40537	0.315			1.15311	0.748			8	83			0.291	0.297			0.976	0.27
			44	15			0.38772	0.528			2.25328	0.601			8	8			0.252	0.136			1.767	1.406
			3	27			0.07118	0.369			0.10113	1.333			4	8			0.353	0.165			0.502	0.267
			6	7			0.30723	0.369			0.68896	0.148			6	8			0.217	0.464			0.393	0.816
			3	5			0.30223	0.148			0.33099	1.417			12	30			0.261	0.285			0.287	0.342
			6	9			0.35857	0.431			1.32635	0.607			25	22			0.145	0.167			0.725	0.201
			11	5			0.45972	0.137			0.50359	0.419			4	79			0.213	0.288			0.452	0.775
			48	22			0.36613	0.364			1.15957	0.208			4	10			0.378	0.197			0.688	0.499
			12	11			0.4211	0.563			0.5242	0.63			4	10			0.306	0.203			0.577	0.236
			33	60			0.36169	0.376			0.8407	0.976			5	6			0.41	0.285			0.969	0.838
			5	13			0.77603	0.45			0.73283	0.874			10	9			0.458	0.279			0.723	1.602
			3	24			0.6821	0.418			0.76276	0.868			8	8			0.283	0.262			0.356	0.512
			11	3			0.40876	0.415			0.65762	0.692			4	75			0.228	0.334			0.858	0.699
			10	4			0.36871	0.689			0.33309	1.361			7	90			0.287	0.189			0.758	0.601
			12	18			0.44502	0.386			0.89266	0.319			59	40			0.409	0.181			1.185	0.189
			11	5			0.42693	0.257			1.22237	0.413			73	5			0.183	0.21			1.682	0.674
			13	9			0.47132	0.481			0.69776	0.123			8	17			0.181	0.273			0.692	2.007
			11	5			0.42766	0.176			0.94743	1.524			4	9			0.365	0.293			1.362	0.331
			7	22			0.45269	0.365			0.73328	0.275			86	8			0.464	0.164			2.511	1.151
			11	16			0.39605	0.339			1.63134	1.378			10	5			0.232	0.318			1.348	0.42
			11	8			0.33494	0.423			1.41721	0.64			10	12			0.288	0.192			0.262	0.638
			48	16			0.39501	0.348			1.02034	1.416			6	34			0.193	0.349			1.228	0.499
			22	8			0.43859	0.387			1.16477	1.294			9	90			0.329	0.164			0.471	1.706
			9	47			0.35693	0.414			0.56502	1.743			4	7			0.247	0.176			0.529	0.965
			6	8			0.37757	0.417			0.07205	0.721			9	25			0.433	0.233			2.28	0.548
			11	8			0.49603	0.399			1.20891	1.229			90	34			0.491	0.207			0.159	0.907
			5	16			0.36306	0.365			0.1421	1.258			4	84			0.141	0.256			1.243	0.528
			5	10			0.17598	0.494			0.50874	0.613			4	36			0.404	0.205			2.035	1.456
			9	39			0.43647	0.367			1.06552	2.05			8	4			0.473	0.263			0.365	0.695
			11	39			0.21685	0.359			0.82791	0.601			4	90			0.435	0.279			0.94	0.769
			3	59			0.48976	0.293			0.709	0.909			12	12			0.304	0.178			0.424	0.76
			5	4			0.39358	0.821			0.17595	0.29			27	6			0.21	0.254			1.354	0.569
			7	24			0.43962	0.404			1.28301	1.19			13	19			0.143	0.327			0.77	0.544
			6	17			0.26526	0.369			0.19842	0.505			12	90			0.345	0.143			0.671	0.534
			8	5			0.31745	0.325			0.89598	0.903			14	5			0.409	0.177			0.326	1.44
			35	28			0.39567	0.439			1.37576	1.387			6	73			0.361	0.184			0.998	0.677
			4	3			0.36595	0.197			0.3261	0.275			76	9			0.241	0.234			1.545	0.766
			26	15			0.36955	0.275			1.35184	1.283			6	27			0.145	0.308			0.405	0.157
			35	10			0.38881	0.317			1.8931	0.132			6	4			0.449	0.191			0.469	0.728
			43	7			0.41082	0.222			1.93724	0.399			8	28			0.166	0.405			0.675	0.569
			23	41			0.45774	0.395			0.41883	0.921			7	4			0.28	0.236			0.668	1.938
			3	7			0.41468	0.286			0.87334	1.731			5	90			0.33	0.398			0.731	0.75
			4	10			0.44838	0.309			0.96819	0.352			34	29			0.134	0.25			0.333	0.567
			6	26			0.36052	0.342			0.26153	0.415			4	5			0.32	0.212			1.282	0.598
			12	4			0.31096	0.594			1.16817	0.165			8	51			0.285	0.361			1.33	0.569
			20	6			0.41855	0.375			0.58222	0.711			11	27			0.258	0.228			0.456	2.323
			17	25			0.50898	0.355			0.25378	0.317			90	25			0.177	0.205			1.201	0.452
			24	9			0.33681	0.231			0.92156	1.022			9	10			0.252	0.206			1.678	0.314
			4	30			0.42427	0.404			0.56396	0.34			6	19			0.254	0.22			0.664	0.206
			12	21			0.57354	0.385			0.41797	0.31			30	86			0.224	0.245			0.967	0.573
			4	9			0.5441	0.474			0.69302	0.311			13	90			0.238	0.168			0.417	0.403
			6	46			0.52931	0.362			1.52005	0.958			65	10			0.183	0.213			1.505	0.882
			29	12			0.47696	0.329			1.95862	0.14			6	14			0.421	0.21			0.696	1.353
			11	46			0.44172	0.364			1.01161	1.12			8	4			0.38	0.22			0.55	0.468
			3	9			0.75572	0.357			0.54541	0.301			5	22			0.264	0.448			0.734	0.394
			32	20			0.36392	0.378			1.43026	0.951			11	74			0.209	0.223			0.961	0.863
			24	24			0.39035	0.42			0.73375	1.065			69	14			0.189	0.144			0.654	0.633
			24	12			0.49948	0.362			0.93045	1.15			5	14			0.307	0.253			0.55	0.97
			9	9			0.41473	0.356			1.89983	1.445			6	6			0.302	0.253			0.822	0.817
			4	30			0.50827	0.415			0.86509	0.271			6	8			0.204	0.313			2.011	0.461
			11	24			0.40041	0.4			0.44841	0.291			36	16			0.26	0.169			1.765	1.36
			3	21			0.76835	0.446			0.63327	1.075			10	78			0.316	0.146			1.518	1.586
			32	46			0.39348	0.282			1.67342	0.742			90	19			0.172	0.164			1.778	0.905
			33	12			0.32413	0.304			0.50207	0.427			16	4			0.39	0.187			0.898	0.749
			36	8			0.37244	0.436			1.59914	0.523			7	22			0.456	0.454			0.706	1.211
			7	4			0.32231	0.2			0.29612	0.373			23	17			0.217	0.168			0.232	0.473
			34	37			0.47096	0.432			1.15324	0.601			7	90			0.264	0.172			0.409	0.347
			7	6			0.43003	0.438			1.12361	0.727			4	4			0.237	0.17			1.259	0.62
			17	6			0.50785	0.333			0.94612	1.432			33	7			0.166	0.394			0.731	1.177
			15	15			0.36979	0.332			1.61084	1.5			11	6			0.32	0.243			1.951	1.733
			4	4			0.59476	0.367			0.84787	0.966			5	90			0.445	0.195			0.97	1.412
			16	31			0.30848	0.398			0.34294	1.765			90	4			0.211	0.176			0.365	1.223
			21	14			0.43964	0.455			0.37756	0.602			6	5			0.263	0.377			0.563	0.459
			14	11			0.46906	0.399			0.55407	0.728			7	4			0.172	0.423			1.068	1.291
			20	16			0.30311	0.496			0.45803	0.324			9	12			0.311	0.428			0.254	0.478
			33	9			0.42246	0.394			0.98944	0.309			21	9			0.214	0.192			1.475	0.552
			4	6			0.31935	0.414			0.13165	0.859			9	90			0.309	0.16			1.766	1.86
			30	10			0.34267	0.468			0.94117	0.379			90	8			0.243	0.156			1.403	0.936
			10	3			0.37116	0.561			0.13994	0.198			5	9			0.431	0.186			0.455	0.77
			3	33			0.57838	0.384			0.55282	1.124			12	4			0.305	0.344			0.29	0.276
			4	11			0.17919	0.504			0.51578	0.567			25	20			0.17	0.21			1.22	1.439
			20	14			0.35665	0.487			1.08277	1.467			38	90			0.205	0.277			0.344	1.413
			3	18			0.36857	0.408			0.14246	1.293			6	69			0.417	0.194			1.148	1.938
			19	10			0.31604	0.434			0.76085	1.116			5	90			0.238	0.243			1.248	0.615
			17	10			0.28297	0.534			0.67831	1.401			12	48			0.355	0.19			1.201	0.729
			8	11			0.2134	0.528			0.9274	0.853			8	18			0.382	0.17			0.361	0.324
			31	8			0.40293	0.545			1.78217	0.715			33	74			0.2	0.238			0.349	1.224
			3	17			0.40938	0.499			0.79683	1.624			5	21			0.284	0.164			0.286	0.666
			6	15			0.2796	0.47			0.53973	1.021			23	35			0.123	0.196			0.544	0.308
			23	5			0.35397	0.764			1.25918	1.179			4	4			0.291	0.229			0.956	0.683
			26	25			0.46614	0.277			0.80827	1.16			7	15			0.336	0.392			0.628	1.574
			9	3			0.35903	0.625			0.86655	1.451			5	18			0.402	0.365			0.296	0.649
			7	25			0.38902	0.344			1.0352	0.708			34	90			0.123	0.235			1.002	1.04
			4	3			0.36516	0.563			0.37026	0.795			4	5			0.301	0.24			1.451	0.898
			12	6			0.45406	0.24			0.77318	0.495			4	30			0.353	0.345			0.442	1.989
			9	24			0.34903	0.31			0.49638	1.09			9	35			0.361	0.204			1.484	0.911
			4	6			0.39301	0.647			0.51855	0.748			8	90			0.191	0.203			1.02	1.476
			22	8			0.35813	0.372			0.33998	0.364			90	79			0.173	0.154			1.768	0.269
			4	5			0.25284	0.321			0.39276	0.173			12	11			0.411	0.23			0.098	0.854
			10	5			0.4232	0.355			0.57545	0.88			6	16			0.551	0.159			0.334	0.864
			3	3			0.32467	0.374			0.94235	0.079			5	5			0.265	0.197			0.221	1.039
			10	21			0.44091	0.458			1.35367	1.02			32	26			0.227	0.184			0.059	0.359
			3	13			0.68535	0.506			0.52667	0.132			11	54			0.188	0.172			1.184	0.446
			12	21			0.29532	0.258			0.4302	0.508			27	15			0.215	0.205			0.475	1.109
			6	21			0.35702	0.298			0.21844	0.284			6	29			0.319	0.189			1.101	1.101
			7	21			0.49821	0.22			0.64593	0.136			23	4			0.291	0.176			0.339	1.655
			20	21			0.47152	0.407			1.91879	1.161			32	86			0.242	0.336			2.268	0.682
			5	21			0.42683	0.219			0.2288	1.31			11	90			0.215	0.22			0.629	0.986
			7	12			0.49492	0.447			0.42004	0.378			90	7			0.127	0.147			0.954	0.669
			5	4			0.23493	0.338			0.54996	0.494			7	44			0.472	0.362			1.035	0.888
			15	13			0.56127	0.59			0.69758	0.542			5	14			0.385	0.269			2.294	0.734
			8	6			0.40687	0.322			0.47637	0.65			6	41			0.383	0.205			0.791	1.157
			15	5			0.35817	0.443			2.24521	1			32	8			0.259	0.263			1.01	0.414
			13	7			0.46631	0.545			1.42672	0.986			15	41			0.229	0.201			1.648	0.497
			13	3			0.36451	0.683			0.56589	1.108			70	4			0.136	0.163			0.273	0.156
			4	12			0.42104	0.366			0.72527	1.094			5	18			0.438	0.405			0.963	1.388
			3	12			0.42506	0.36			0.34658	1.043			7	66			0.284	0.218			0.396	0.498
			4	12			0.2266	0.332			0.47158	2.204			23	14			0.199	0.169			1.254	1.923
			5	12			0.51691	0.49			1.39486	1.11			15	90			0.164	0.211			0.775	0.231
			4	12			0.36706	0.336			0.42747	0.868			4	32			0.493	0.213			0.268	0.192
			6	8			0.30143	0.535			0.30385	0.744			5	16			0.244	0.324			1.196	0.899
			3	3			0.53017	0.54			1.25019	0.124			7	16			0.375	0.314			1.364	1.344
			5	12			0.67281	0.307			1.89211	0.961			27	43			0.253	0.23			0.294	1.743
			4	12			0.32609	0.322			0.7665	0.414			13	4			0.229	0.229			1.554	0.544
			11	9			0.35245	0.36			0.78273	0.069			27	90			0.173	0.333			2.391	1.099
			7	3			0.46858	0.353			0.60406	1.117			4	78			0.557	0.155			0.127	1.687
			5	10			0.62209	0.318			1.32662	0.131			9	79			0.43	0.172			0.482	0.593
			5	9			0.57694	0.341			1.2169	0.806			5	6			0.305	0.239			1.281	1.274
			11	7			0.4114	0.577			0.9058	0.417			32	8			0.21	0.157			0.561	0.452
			4	6			0.4874	0.405			0.2437	0.306			90	90			0.14	0.309			1.784	0.678
			4	4			0.36524	0.259			0.47993	0.241			14	34			0.325	0.212			0.783	1.078
			11	7			0.43896	0.394			0.74115	0.296			5	90			0.482	0.177			2.173	0.955
			11	7			0.59339	0.332			1.68896	0.276			6	5			0.425	0.167			0.536	1.59
			12	5			0.41404	0.261			0.46752	0.237			32	14			0.202	0.24			0.53	0.14
			5	7			0.53227	0.351			1.02313	0.277			8	78			0.391	0.22			1.325	1.476
			10	3			0.47201	0.149			0.45034	0.122			6	22			0.215	0.158			0.675	0.486
			10	7			0.54157	0.186			0.15466	0.449			4	90			0.519	0.238			0.442	0.338
			3	7			0.56863	0.224			1.62786	0.824			21	90			0.348	0.217			0.374	1.645
			3	7			0.6753	0.305			1.56746	0.301			10	7			0.247	0.21			0.36	0.838
			5	6			0.44598	0.265			0.45218	0.181			6	15			0.226	0.163			0.323	1.321
			10	4			0.40889	0.411			0.58646	0.194			27	4			0.15	0.214			2.257	1.32
			3	7			0.54492	0.261			1.55268	0.615			4	29			0.204	0.414			0.602	1.751
			9	5			0.53072	0.328			2.16905	0.769			8	90			0.179	0.209			1.964	1.177
			6	4			0.59775	0.232			0.38132	1.129			90	10			0.182	0.139			1.868	0.682
			3	7			0.55924	0.453			1.57424	0.29			7	9			0.33	0.244			1.352	0.902
			3	38			0.63223	0.376			0.67479	0.553			5	54			0.432	0.218			0.442	1.794
			5	7			0.50149	0.497			0.72997	1.168			17	19			0.372	0.132			0.589	0.906
			3	6			0.57168	0.498			0.79594	1.224			14	5			0.223	0.153			2.812	0.895
			5	8			0.32866	0.466			0.88943	1.182			19	90			0.188	0.192			0.323	1.75
			3	7			0.68101	0.473			1.55235	0.942			4	20			0.405	0.143			1.226	0.631
			17	7			0.3874	0.439			0.46861	0.736			18	19			0.459	0.238			0.957	1.71
			5	7			0.31019	0.472			0.75604	1.149			4	67			0.751	0.209			0.726	0.867
			3	7			0.329	0.506			0.518	1.078			5	9			0.24	0.214			0.618	0.951
			28	3			0.35457	0.437			0.40608	1.093			52	4			0.225	0.184			1.499	1.082
			7	7			0.45112	0.485			0.53799	1.576			12	45			0.274	0.123			1.543	1.006
			25	7			0.37287	0.448			0.98501	1.079			5	90			0.339	0.186			0.515	1.216
			22	7			0.40257	0.425			0.47552	1.155			7	38			0.275	0.127			1.653	0.488
			28	7			0.35641	0.45			0.74555	1.3			27	53			0.269	0.244			0.514	0.338
			28	7			0.45804	0.375			1.21478	1.195			42	58			0.135	0.198			2.099	0.492
			9	7			0.39856	0.47			0.99534	0.564			12	90			0.333	0.155			0.186	0.617
			32	8			0.44523	0.555			0.23874	0.6			8	33			0.376	0.17			0.719	1.597
			11	7			0.43523	0.414			0.538	1.147			8	5			0.382	0.162			2.024	0.591
			33	4			0.43231	0.444			1.03639	1.815			38	43			0.218	0.172			0.583	1.621
			25	6			0.35949	0.463			0.33605	0.715			6	6			0.263	0.216			1.682	0.85
			8	6			0.39713	0.551			0.29629	0.978			5	90			0.473	0.297			2.026	1.916
			5	23			0.32502	0.435			0.19374	1.238			4	9			0.533	0.173			2.208	0.597
			28	28			0.3693	0.406			0.77004	1.121			5	90			0.236	0.307			0.534	1.108
			4	7			0.41354	0.458			0.43938	1.239			55	19			0.201	0.209			2.072	1.218
			33	7			0.38157	0.539			1.03656	1.202			90	62			0.132	0.243			0.573	1.687
			28	24			0.3928	0.453			0.5945	1.145			19	5			0.372	0.217			0.157	0.561
			11	7			0.37473	0.463			0.58451	1.483			4	90			0.422	0.267			0.663	2.177
			16	7			0.39677	0.463			0.32107	1.778			34	90			0.32	0.218			0.731	0.235
			5	37			0.41831	0.437			0.12347	0.59			7	9			0.286	0.153			1.07	0.566
			28	7			0.42375	0.552			1.17319	1.097			4	10			0.135	0.203			0.356	0.42
			5	36			0.29033	0.434			0.24246	1.317			10	16			0.366	0.274			0.741	0.887
			19	26			0.4888	0.379			1.03444	0.468			12	15			0.334	0.265			1.552	1.319
			16	7			0.42584	0.485			1.1327	0.707			7	18			0.569	0.246			1.672	1.449
			9	18			0.42734	0.354			1.01392	1.21			10	77			0.295	0.214			1.029	2.149
			28	4			0.39882	0.545			0.4711	0.291			4	13			0.273	0.233			1.44	0.641
			27	26			0.39824	0.345			0.72502	1.11			20	90			0.217	0.315			0.297	0.796
			8	7			0.30963	0.502			0.33058	1.164			15	11			0.321	0.195			1.705	0.662
			28	12			0.39879	0.366			0.50117	0.419			5	22			0.617	0.253			2.311	0.68
			14	7			0.37923	0.409			0.48976	0.888			43	90			0.162	0.222			1.179	0.779
			3	7			0.4623	0.439			0.52709	0.658			15	20			0.228	0.18			0.639	1.11
			5	9			0.38767	0.467			0.11843	1.164			14	27			0.193	0.228			1.73	1.055
			5	7			0.32526	0.399			0.1623	0.853			4	90			0.522	0.24			1.56	1.264
			25	17			0.39184	0.314			0.43595	0.992			15	41			0.348	0.138			0.471	0.864
			33	7			0.34593	0.383			0.83671	0.483			14	18			0.269	0.205			0.939	0.948
			5	21			0.39831	0.403			0.39256	0.516			23	30			0.255	0.214			0.73	0.666
			11	23			0.46399	0.421			1.12039	0.233			5	13			0.534	0.214			0.923	1.614
			30	7			0.35597	0.485			0.60395	0.202			12	90			0.434	0.232			1.536	0.637
			4	26			0.29481	0.444			0.15461	0.848			5	69			0.409	0.216			1.324	0.858
			10	5			0.43563	0.439			0.56057	0.968			32	16			0.251	0.206			1.237	0.368
			14	4			0.44374	0.462			0.32556	0.369			27	21			0.131	0.191			0.526	0.372
			9	23			0.41354	0.397			0.31923	0.613			14	7			0.308	0.22			0.241	0.398
			7	5			0.40571	0.326			1.25023	1.05			5	45			0.355	0.369			2.465	1.256
			30	26			0.42187	0.458			2.21644	0.383			23	4			0.266	0.193			0.274	0.279
			3	26			0.49943	0.452			0.23102	0.67			7	73			0.314	0.182			0.212	1.164
			29	58			0.43257	0.407			1.5798	0.418			31	15			0.129	0.212			1.196	0.466
			17	26			0.34388	0.453			1.1326	0.501			5	17			0.341	0.29			0.955	0.676
			22	61			0.37535	0.42			1.46013	0.24			5	13			0.547	0.228			0.805	0.486
			18	26			0.37939	0.484			1.32955	0.295			8	90			0.205	0.168			1.498	2.401
			21	26			0.35427	0.44			0.99425	0.31			12	8			0.269	0.202			1.511	0.417
			4	26			0.38078	0.47			0.51339	0.613			90	18			0.151	0.41			0.707	0.87
			5	47			0.48541	0.457			0.5322	0.095			8	90			0.393	0.281			1.631	0.567
			6	6			0.49774	0.433			0.63586	0.353			26	44			0.254	0.164			2.074	0.493
			8	26			0.38581	0.515			0.91853	0.317			90	22			0.212	0.191			0.645	1.616
			6	3			0.24243	0.445			0.89857	1.131			19	36			0.244	0.182			0.247	0.363
			27	26			0.34799	0.45			1.40275	1.088			10	19			0.15	0.25			1.97	0.599
			3	8			0.33978	0.431			0.36145	0.923			17	9			0.303	0.272			1.435	0.092
			5	7			0.30372	0.471			0.2133	1.133			4	42			0.679	0.289			0.446	0.961
			25	26			0.39734	0.419			0.36735	0.376			28	23			0.26	0.221			1.94	0.939
			14	7			0.38723	0.423			0.28578	0.728			16	9			0.189	0.299			1.482	0.33
			9	25			0.3866	0.436			0.58695	0.778			47	90			0.231	0.179			1.044	1.706
			11	26			0.41717	0.478			0.5054	0.233			43	9			0.223	0.207			1.145	0.581
			15	26			0.3801	0.449			0.55287	0.944			13	90			0.287	0.153			1.597	0.17
			5	20			0.34869	0.437			0.30666	0.293			52	18			0.227	0.201			0.583	0.913
			77	10			0.40273	0.499			0.43811	0.45			39	11			0.212	0.186			0.821	1.472
			25	7			0.50179	0.396			0.75791	0.488			17	6			0.232	0.224			0.805	0.817
			15	3			0.38909	0.632			0.31317	0.461			5	90			0.348	0.359			1.478	1.386
			3	47			0.50042	0.41			0.28104	0.359			6	44			0.455	0.211			0.409	1.624
			13	20			0.40493	0.405			0.71736	0.306			5	90			0.314	0.15			0.942	0.714
			11	6			0.29901	0.343			0.57516	0.264			27	90			0.27	0.199			0.31	0.181
			9	26			0.39411	0.464			0.72119	0.346			26	14			0.211	0.14			2.54	1.024
			11	11			0.37749	0.479			0.99853	0.516			7	24			0.468	0.162			0.33	1.122
			10	26			0.52634	0.489			0.87935	0.453			7	13			0.268	0.168			0.981	2.184
			17	26			0.3421	0.434			0.57074	0.476			76	21			0.163	0.27			1.587	0.689
			11	61			0.39137	0.419			0.50917	0.7			4	23			0.241	0.182			0.81	0.852
			18	26			0.40696	0.465			1.29849	0.312			5	21			0.542	0.2			2.102	1.771
			5	13			0.32985	0.495			0.72149	0.739			5	6			0.264	0.194			1.612	1.143
			4	8			0.35787	0.389			0.50832	1.09			22	7			0.235	0.297			0.873	0.094
			3	11			0.23724	0.336			0.25447	0.366			90	26			0.11	0.389			0.18	1.574
			4	7			0.52963	0.366			0.43669	2.306			5	13			0.396	0.166			0.658	0.772
			6	7			0.37203	0.468			1.20765	1.189			8	77			0.458	0.255			1.299	0.291
			3	19			0.53494	0.401			0.60201	0.607			8	13			0.315	0.184			1.574	0.726
			17	57			0.53246	0.459			0.61044	0.447			5	21			0.274	0.272			1.189	0.489
			10	23			0.64347	0.439			0.54606	1.319			4	90			0.135	0.18			0.126	0.356
			4	26			0.30651	0.468			0.43896	1.258			4	5			0.347	0.177			1.1	2.304
			10	11			0.55126	0.385			1.54536	1.492			9	15			0.449	0.198			0.324	2.08
			8	7			0.48254	0.397			0.48371	0.293			5	12			0.45	0.22			2.146	0.864
			5	7			0.54519	0.463			1.14889	1.011			4	18			0.398	0.2			1.104	0.469
			16	16			0.44886	0.47			1.85528	1.352			14	16			0.232	0.219			0.24	1.914
			12	26			0.40407	0.465			0.8232	0.398			48	19			0.196	0.198			0.549	0.695
			4	7			0.45398	0.471			0.60663	0.432			4	6			0.288	0.259			1.452	1.961
			18	7			0.45049	0.445			0.61392	0.436			5	56			0.441	0.535			1.799	0.486
			4	16			0.35112	0.395			0.419	1.112			19	29			0.218	0.19			1.604	0.962
			4	31			0.47934	0.429			0.54174	0.285			15	66			0.173	0.153			0.179	0.544
			4	18			0.50625	0.491			0.41754	2.24			32	4			0.248	0.143			1.904	0.713
			4	7			0.50161	0.505			0.53852	0.093			90	51			0.182	0.454			0.657	1.017
			47	8			0.37602	0.481			0.92863	0.211			5	9			0.52	0.192			2.681	1.003
			34	7			0.40413	0.531			1.00524	0.44			21	63			0.235	0.366			0.785	0.539
			4	26			0.40072	0.432			0.64477	1.251			10	4			0.325	0.173			1.591	0.846
			12	26			0.38482	0.453			0.70844	1.025			90	11			0.22	0.514			0.337	1.83
			7	26			0.50545	0.435			2.32383	0.98			18	8			0.306	0.185			1.328	0.4
			18	7			0.4408	0.464			0.71367	1.236			15	6			0.495	0.267			0.891	0.261
			4	7			0.44532	0.441			0.53347	1.152			19	43			0.312	0.224			2.124	0.678
			34	6			0.37538	0.467			0.94545	0.973			33	23			0.191	0.152			0.957	0.684
			4	7			0.53482	0.583			0.44632	0.152			5	5			0.152	0.242			0.417	0.59
			4	7			0.38675	0.531			0.60347	0.368			11	90			0.232	0.294			1.532	0.256
			4	7			0.40939	0.418			0.54268	1.1			14	14			0.305	0.209			0.742	0.971
			4	26			0.54829	0.457			0.72952	0.539			7	4			0.39	0.169			0.501	1.76
			4	26			0.45118	0.44			0.67659	0.954			5	25			0.239	0.466			2.485	0.387
			7	17			0.46939	0.461			0.66669	0.472			9	43			0.25	0.214			1.135	0.373
			6	20			0.5553	0.407			0.68155	0.368			48	5			0.193	0.221			0.535	0.839
			7	7			0.5292	0.588			0.65595	0.95			15	11			0.218	0.363			0.832	0.335
			3	26			0.51021	0.48			1.30363	1.281			7	90			0.3	0.369			0.417	0.919
			14	5			0.60397	0.498			0.83114	0.296			4	16			0.673	0.214			2.704	0.539
			10	7			0.40982	0.498			0.19502	0.853			5	4			0.435	0.229			1.121	1.466
			29	7			0.40289	0.528			1.34574	0.48			5	10			0.217	0.21			0.816	0.461
			8	26			0.51685	0.476			1.25525	1.068			18	90			0.168	0.391			1.757	1.726
			21	6			0.32527	0.545			0.08108	1.211			11	66			0.345	0.226			1.269	0.235
			4	26			0.76275	0.439			0.45086	0.944			6	10			0.505	0.184			2.717	0.217
			4	7			0.75998	0.473			0.23875	0.289			31	70			0.238	0.171			0.709	0.396
			29	14			0.43284	0.427			0.29229	1.203			11	5			0.288	0.231			0.375	0.169
			4	7			0.3004	0.406			0.41765	1.086			90	5			0.13	0.516			2.098	1.686
			29	4			0.3498	0.268			0.54039	0.632			20	6			0.354	0.331			1.178	2.367
			29	7			0.4545	0.395			0.24548	0.39			4	12			0.217	0.213			1.114	0.658
			4	26			0.66483	0.497			0.30345	1.321			23	30			0.164	0.244			0.79	0.34
			29	7			0.40048	0.395			0.28142	0.653			19	6			0.133	0.252			1.232	0.769
			25	20			0.40231	0.384			0.75615	0.62			90	26			0.518	0.272			0.518	0.332
			53	26			0.42055	0.382			1.22456	0.418			4	4			0.456	0.149			1.916	1.044
			3	7			0.79777	0.398			1.22504	0.457			4	11			0.221	0.283			1.46	0.971
			42	8			0.4295	0.45			0.77804	0.293			27	90			0.212	0.292			0.212	0.826
			9	26			0.42719	0.398			1.17108	0.261			15	84			0.147	0.138			0.677	1.206
			29	9			0.47443	0.463			1.1494	1.021			17	4			0.347	0.176			0.449	0.806
			31	47			0.38081	0.389			0.43192	0.434			13	71			0.407	0.341			0.524	0.903
			20	6			0.36117	0.444			0.77197	0.727			5	9			0.239	0.219			1.462	0.868
			16	26			0.40774	0.446			1.97845	1.941			6	32			0.226	0.266			2.274	1.318
			8	11			0.4385	0.454			1.32505	0.696			8	9			0.202	0.204			1.139	0.805
			10	24			0.3411	0.477			0.86514	0.716			19	5			0.4	0.541			1.03	1.034
			24	5			0.36603	0.408			1.49575	0.425			5	44			0.423	0.289			0.724	0.504
			20	21			0.43468	0.43			0.66454	0.681			14	6			0.329	0.221			1.043	1.196
			6	14			0.44659	0.456			1.23076	0.498			9	29			0.264	0.338			2.335	0.838
			24	5			0.36057	0.459			1.48089	1.07			44	14			0.205	0.184			0.295	1.41
			24	6			0.44318	0.49			1.70884	0.776			90	13			0.175	0.225			0.347	0.693
			3	24			0.28128	0.383			0.4013	0.35			27	81			0.528	0.226			0.829	0.814
			3	7			0.58951	0.696			1.39917	1.405			4	37			0.53	0.159			0.531	0.338
			17	7			0.40076	0.466			0.62449	0.973			5	5			0.275	0.171			0.428	1.528
			23	5			0.4111	0.494			0.59098	0.991			11	6			0.258	0.272			0.132	0.849
			26	5			0.3984	0.416			1.12099	0.329			7	30			0.111	0.41			0.852	0.349
			23	34			0.38581	0.448			0.58376	0.449			27	57			0.419	0.288			1.431	1.369
			14	19			0.46866	0.425			0.86045	0.125			4	21			0.48	0.213			0.157	0.251
			9	4			0.46911	0.404			1.10158	0.784			4	6			0.341	0.132			1.724	1.02
			11	12			0.34955	0.379			0.4501	0.594			4	11			0.355	0.312			0.223	0.338
			8	3			0.4438	0.23			0.12217	0.196			12	57			0.175	0.346			0.392	0.492
			14	16			0.44409	0.38			0.51968	1.305			80	20			0.128	0.191			0.449	1.441
			26	5			0.38364	0.384			0.90947	1.264			4	6			0.469	0.231			0.224	1.211
			22	55			0.37187	0.424			0.73857	0.578			4	6			0.144	0.332			0.959	0.144
			33	7			0.41183	0.457			0.27584	0.384			4	90			0.22	0.264			1.251	0.754
			11	3			0.36897	0.63			0.8039	0.197			20	15			0.222	0.208			0.56	1.402
			3	7			0.60991	0.441			0.56514	0.593			8	6			0.154	0.239			0.661	2.2
			5	4			0.49859	0.316			1.09803	0.784			22	11			0.334	0.383			0.386	0.423
			10	14			0.50423	0.413			1.38867	0.407			4	29			0.422	0.412			0.288	1.977
			10	10			0.36471	0.431			0.55987	0.93			9	35			0.407	0.168			1.005	0.841
			12	25			0.43482	0.423			0.35416	0.321			4	5			0.249	0.25			0.163	0.291
			7	32			0.41277	0.382			0.68889	0.228			12	48			0.26	0.31			0.396	2.065
			17	3			0.37227	0.626			1.08776	1.675			7	24			0.234	0.212			0.22	0.601
			4	8			0.32742	0.485			0.25803	0.805			17	90			0.378	0.178			1.551	0.678
			15	37			0.34817	0.36			0.39156	0.919			12	6			0.111	0.148			0.583	1.408
			15	7			0.3291	0.491			0.41121	0.678			4	5			0.183	0.252			0.302	1.916
			14	16			0.42281	0.468			0.84309	0.461			9	24			0.169	0.377			0.989	0.891
			4	30			0.4548	0.39			0.30614	0.726			24	5			0.172	0.166			0.264	0.484
			19	7			0.44444	0.38			0.86565	0.348			51	81			0.279	0.261			1.301	0.5
			28	18			0.44294	0.437			0.85561	0.158			4	7			0.217	0.172			0.752	1.563
			12	4			0.34575	0.556			0.35284	0.927			14	29			0.233	0.382			2.468	0.169
			17	10			0.47153	0.423			1.0641	0.146			22	6			0.159	0.184			0.742	0.63
			9	58			0.50984	0.414			0.30661	1.24			27	5			0.538	0.282			0.775	0.418
			9	3			0.42033	0.491			0.67161	0.305			9	5			0.326	0.277			1.178	0.499
			26	15			0.42968	0.394			0.91578	0.85			4	30			0.212	0.383			0.626	0.347
			10	18			0.37895	0.416			1.3936	0.762			72	90			0.24	0.29			0.154	0.544
			23	9			0.42934	0.363			0.8216	0.781			7	5			0.195	0.172			1.008	1.506
			31	22			0.31681	0.499			0.84051	0.385			14	11			0.465	0.359			0.792	0.321
			8	19			0.3897	0.465			0.94937	0.29			9	85			0.37	0.317			1.876	2.405
			11	16			0.45054	0.4			1.22296	0.45			4	19			0.206	0.194			0.815	0.349
			6	53			0.39572	0.422			0.14066	0.523			16	5			0.119	0.169			1.314	0.302
			16	18			0.51044	0.373			0.71422	0.312			4	7			0.285	0.341			1.227	0.933
			18	18			0.34368	0.398			0.51668	0.751			48	68			0.545	0.354			0.899	0.707
			5	11			0.34045	0.364			0.57277	0.492			12	22			0.177	0.226			0.459	0.855
			9	53			0.40239	0.433			1.45896	0.357			4	5			0.424	0.181			0.642	0.201
			5	18			0.29426	0.408			0.77489	0.384			27	4			0.141	0.327			0.538	0.214
			32	18			0.38315	0.4			0.88518	0.353			5	88			0.377	0.395			0.649	0.824
			3	11			0.24818	0.403			0.28671	0.892			44	23			0.324	0.178			0.333	2.296
			10	18			0.32124	0.442			0.39032	1.068			5	8			0.219	0.171			1.007	2.229
			8	53			0.52711	0.401			1.55554	0.534			6	54			0.291	0.423			0.504	1.509
			30	21			0.44226	0.398			0.59551	0.128			37	4			0.174	0.198			1.058	1.895
			3	19			0.42407	0.413			0.72306	0.435			8	5			0.262	0.347			1.242	1.087
			14	3			0.42269	0.58			0.39281	0.129			59	90			0.579	0.558			1.85	1.816
			12	8			0.36119	0.339			1.03328	1.003			4	32			0.372	0.214			0.292	0.234
			12	18			0.3763	0.396			1.17975	1.07			7	4			0.216	0.178			1.062	0.341
			5	53			0.56555	0.42			0.94411	0.643			5	6			0.268	0.149			0.436	1.032
			26	18			0.37962	0.384			0.41767	1.414			10	6			0.423	0.607			1.216	0.77
			12	6			0.41241	0.376			1.11914	0.277			11	26			0.477	0.231			1.011	1.304
			26	19			0.38829	0.433			1.18687	0.257			6	5			0.178	0.157			2.389	0.842
			5	18			0.35923	0.442			1.05968	0.35			4	5			0.306	0.33			0.71	0.639
			3	14			0.37861	0.436			0.61907	0.361			41	90			0.156	0.443			0.527	0.665
			5	18			0.36665	0.353			1.07525	0.388			14	16			0.568	0.195			0.439	1.945
			4	18			0.57836	0.381			0.2404	0.32			12	12			0.305	0.212			1.24	0.612
			12	18			0.39956	0.385			1.45715	0.794			4	11			0.378	0.226			1.579	0.575
			4	12			0.45372	0.339			0.676	0.164			11	90			0.201	0.35			1.349	0.351
			9	16			0.41537	0.454			0.49128	0.563			15	90			0.209	0.199			0.308	1.399
			11	18			0.29234	0.343			0.73215	0.274			76	12			0.179	0.173			0.065	0.985
			6	3			0.36182	0.5			0.26547	0.223			4	24			0.325	0.251			0.818	0.873
			12	18			0.42796	0.362			1.35385	0.197			14	35			0.401	0.219			0.556	0.715
			12	18			0.43073	0.402			1.25938	0.119			5	4			0.374	0.197			0.848	1.286
			7	12			0.53826	0.456			0.74093	0.229			5	7			0.173	0.151			0.427	0.228
			5	18			0.35765	0.382			1.31205	0.641			5	38			0.194	0.476			0.345	1.848
			26	3			0.4237	0.39			0.50945	0.432			5	22			0.276	0.178			2.58	0.775
			5	18			0.38308	0.384			1.01997	1.209			5	77			0.495	0.195			0.795	0.696
			5	7			0.39195	0.389			1.07073	0.312			17	14			0.513	0.182			0.939	1.114
			6	14			0.48236	0.412			0.26187	1.117			7	8			0.241	0.403			0.549	0.676
			10	29			0.42823	0.392			1.20216	1.012			4	43			0.169	0.444			1.239	0.439
			4	13			0.56878	0.388			0.34438	0.623			16	77			0.553	0.141			0.642	1.214
			11	18			0.49972	0.37			0.98564	0.26			5	4			0.337	0.207			0.527	0.248
			9	12			0.40931	0.387			0.16416	0.534			5	19			0.243	0.334			0.891	0.791
			9	16			0.49933	0.436			0.15066	0.998			7	52			0.257	0.213			1.068	0.363
			8	18			0.33515	0.405			0.62271	0.182			61	5			0.369	0.153			0.543	0.371
			3	29			0.46672	0.396			0.83759	0.392			34	4			0.444	0.426			0.523	1.502
			9	11			0.46851	0.367			0.27064	1.139			6	52			0.233	0.257			0.943	0.849
			8	13			0.4796	0.317			0.785	0.608			4	7			0.213	0.2			0.935	0.251
			8	18			0.48971	0.371			1.18041	0.825			14	5			0.152	0.341			0.376	0.974
			3	18			0.5546	0.337			0.50767	1.306			14	49			0.398	0.489			0.734	1.951
			14	66			0.47288	0.304			2.31088	0.999			44	19			0.37	0.246			1.06	1.242
			3	59			0.50761	0.348			0.27441	1.125			15	66			0.198	0.153			2.221	0.447
			6	18			0.34737	0.508			1.21383	0.54			8	11			0.329	0.189			1.16	2.012
			18	15			0.43342	0.461			0.56509	0.739			27	5			0.161	0.4			0.858	0.799
			3	23			0.54314	0.391			0.38959	1.043			5	6			0.347	0.543			1.705	1.255
			20	19			0.36826	0.376			0.48851	0.445			27	75			0.342	0.319			0.802	1.511
			4	17			0.36186	0.459			0.58409	1.075			4	5			0.284	0.194			1.967	0.695
			7	12			0.47649	0.401			1.70314	1.045			4	5			0.282	0.378			0.683	0.579
			11	6			0.47882	0.429			0.80708	0.441			16	75			0.26	0.156			0.465	1.305
			20	8			0.44333	0.357			0.3183	1.547			37	52			0.339	0.19			1.115	0.779
			5	37			0.46421	0.405			0.23942	0.938			6	21			0.433	0.224			0.644	0.448
			9	11			0.4309	0.393			0.5079	0.68			10	26			0.261	0.185			0.907	1.569
			19	5			0.45863	0.38			0.75978	0.915			6	75			0.392	0.231			1.112	0.462
			18	14			0.40832	0.391			1.14763	0.636			76	5			0.141	0.184			0.911	0.59
			16	16			0.40229	0.451			1.04775	0.925			5	7			0.369	0.372			1.489	0.129
			11	10			0.38328	0.314			0.67657	0.637			27	10			0.241	0.24			1.023	0.303
			13	27			0.42546	0.402			0.26763	0.686			5	75			0.222	0.268			1.447	1.169
			10	17			0.45112	0.348			0.57988	1.341			13	27			0.366	0.167			0.212	1.289
			12	16			0.52637	0.387			1.00341	0.655			12	11			0.276	0.211			0.52	0.287
			7	24			0.39115	0.336			0.41023	1.24			9	6			0.308	0.307			0.434	0.834
			10	6			0.49005	0.429			1.36731	0.59			9	45			0.348	0.483			1.317	0.275
			13	48			0.37557	0.393			0.30945	0.847			16	4			0.311	0.242			0.726	0.748
			13	13			0.40447	0.55			0.58047	1.333			7	4			0.21	0.482			0.504	0.614
			4	6			0.46844	0.448			1.18735	0.757			6	10			0.137	0.193			0.478	0.507
			4	4			0.48878	0.454			0.23833	0.216			38	12			0.253	0.166			0.525	1.454
			4	12			0.40646	0.415			0.58338	0.307			26	41			0.308	0.329			1.04	1.671
			13	12			0.37306	0.334			0.52298	0.182			4	4			0.256	0.206			0.384	1.096
			13	13			0.43774	0.495			0.54015	1.606			24	30			0.14	0.438			1.353	0.468
			3	4			0.66015	0.449			0.9163	0.656			27	5			0.183	0.205			0.978	0.697
			13	7			0.36281	0.301			0.25429	0.34			87	5			0.255	0.334			0.775	0.67
			13	11			0.38506	0.438			0.29984	0.141			20	28			0.289	0.428			1.006	0.937
			8	4			0.52215	0.629			0.9	0.217			4	27			0.334	0.19			1.504	0.544
			15	22			0.44761	0.443			0.58805	0.437			42	4			0.194	0.229			1.143	1.263
			13	11			0.53991	0.391			1.5319	0.671			12	6			0.192	0.381			0.278	0.835
			7	4			0.48175	0.462			0.54324	0.474			90	69			0.394	0.195			0.581	1.483
			6	11			0.40591	0.379			0.04101	0.804			26	21			0.414	0.155			1.3	0.22
			13	15			0.32262	0.466			0.38679	0.405			4	24			0.3	0.237			0.912	0.348
			8	11			0.44613	0.521			0.99109	0.635			8	16			0.173	0.177			2.384	1.123
			10	10			0.48857	0.359			0.78005	0.549			26	4			0.165	0.271			2.234	0.464
			11	44			0.41729	0.363			0.97014	0.285			39	8			0.134	0.402			0.662	1.133
			10	35			0.31875	0.353			0.43965	0.331			4	57			0.357	0.204			0.63	0.423
			10	44			0.51002	0.423			1.09664	0.933			18	7			0.348	0.163			0.622	1.035
			3	5			0.30565	0.269			0.37589	0.686			5	4			0.326	0.216			0.615	0.948
			10	8			0.27706	0.555			0.32368	0.442			8	48			0.316	0.439			0.25	0.368
			10	10			0.41845	0.468			0.79627	0.725			26	35			0.276	0.226			0.397	0.553
			8	10			0.43547	0.296			1.47331	0.536			20	4			0.232	0.239			0.876	0.175
			10	10			0.36298	0.415			0.09289	0.855			15	7			0.274	0.349			1.003	1.109
			8	13			0.34864	0.435			1.13511	1.212			15	4			0.17	0.234			0.534	1.127
			8	10			0.46837	0.514			1.17891	1.02			4	16			0.168	0.154			0.66	0.491
			8	11			0.39502	0.55			1.05506	0.785			25	5			0.184	0.187			0.428	1.45
			7	9			0.32987	0.55			0.12757	0.032			36	26			0.231	0.3			1.142	0.467
			7	21			0.40005	0.394			0.82166	0.375			10	16			0.514	0.169			0.462	0.549
			4	9			0.46955	0.429			0.11994	0.425			12	35			0.189	0.235			0.577	0.568
			6	5			0.26095	0.453			0.6306	0.44			8	8			0.244	0.207			0.375	0.246
			4	4			0.29056	0.319			0.53585	0.47			32	23			0.171	0.349			2.06	0.994
			3	10			0.27347	0.262			0.11327	0.537			7	90			0.38	0.306			1.038	0.462
			5	6			0.4853	0.383			1.5274	0.275			12	28			0.233	0.151			2.047	1.679
			3	28			0.30597	0.387			0.14415	0.5			7	4			0.211	0.275			1.834	1.1
			5	10			0.31369	0.435			0.8535	0.232			18	15			0.204	0.342			0.25	1.257
			4	20			0.33767	0.39			0.96608	0.242			7	90			0.187	0.404			0.665	0.089
			4	6			0.54586	0.4			0.90607	0.716			5	4			0.302	0.16			2.146	0.734
			6	7			0.40502	0.462			0.57208	0.776			60	6			0.517	0.299			0.864	1.191
			27	10			0.42473	0.447			0.57249	0.602			14	58			0.374	0.381			0.75	0.626
			6	7			0.47918	0.373			0.90766	0.422			10	35			0.144	0.132			0.515	0.808
			28	35			0.3842	0.404			0.4101	0.78			7	8			0.137	0.17			0.64	1.361
			36	41			0.40507	0.439			0.70335	0.705			9	15			0.105	0.285			0.965	0.685
			3	5			0.46683	0.609			0.69788	0.685			25	35			0.346	0.353			1.457	1.324
			8	10			0.43151	0.317			0.30373	0.702			90	4			0.402	0.205			1.023	0.265
			8	24			0.42801	0.347			0.32215	1.067			5	17			0.206	0.306			0.241	0.461
			5	5			0.33651	0.576			0.10683	0.28			7	4			0.312	0.279			1.999	2.156
			5	6			0.45201	0.511			0.20312	0.31			85	21			0.125	0.263			0.431	0.328
			14	3			0.28867	0.553			0.16701	0.293			32	10			0.291	0.229			0.599	0.444
			25	40			0.40186	0.382			0.49783	0.418			29	27			0.353	0.373			0.488	1.026
			7	4			0.43582	0.48			0.44009	0.388			12	23			0.251	0.168			1.279	0.996
			12	10			0.43046	0.385			0.23231	0.688			4	7			0.253	0.197			0.308	0.349
			28	9			0.39516	0.508			0.61195	1.314			16	65			0.139	0.368			0.698	1.02
			28	6			0.43331	0.532			0.4658	0.975			21	5			0.417	0.2			0.464	1.059
			14	5			0.39654	0.398			0.53087	1.644			15	84			0.493	0.203			0.227	0.813
			5	6			0.33164	0.459			0.2909	1.128			6	17			0.377	0.185			1.547	1.165
			25	34			0.38441	0.418			0.22293	1.13			8	36			0.206	0.284			0.116	0.546
			12	16			0.35484	0.422			0.34326	0.593			7	6			0.252	0.166			0.34	0.807
			10	12			0.39524	0.358			0.59338	0.401			12	49			0.308	0.312			0.362	0.555
			20	16			0.39088	0.407			1.1882	1.104			8	33			0.26	0.219			0.815	0.682
			15	16			0.34366	0.424			0.2989	1.216			4	66			0.156	0.184			0.262	0.93
			6	23			0.45973	0.418			0.90127	0.926			13	12			0.097	0.167			0.103	1.897
			21	30			0.35803	0.43			0.2644	2.374			75	4			0.344	0.282			1.225	1.335
			28	3			0.38238	0.467			0.40843	0.859			19	5			0.333	0.302			0.793	0.372
			16	3			0.45686	0.456			1.10541	2.518			10	9			0.198	0.319			1.624	1.41
			28	16			0.36886	0.362			0.28566	1.926			20	14			0.26	0.212			0.432	0.414
			18	38			0.42644	0.42			0.49635	0.4			34	7			0.382	0.216			1.423	0.371
			6	34			0.48426	0.408			1.04551	1.775			4	15			0.38	0.172			0.223	1.399
			20	24			0.33063	0.427			0.24006	0.359			4	10			0.384	0.227			0.95	1.169
			28	38			0.42334	0.406			0.23903	1.041			4	9			0.225	0.177			0.408	0.285
			28	14			0.36253	0.368			0.60537	0.47			6	7			0.223	0.299			0.612	0.643
			10	11			0.39269	0.287			1.05275	0.256			63	19			0.337	0.388			1.737	1.174
			28	29			0.36221	0.387			0.43787	1.005			10	47			0.128	0.23			2.224	0.334
			28	10			0.3784	0.423			0.41907	1.948			27	8			0.144	0.242			0.249	0.768
			10	14			0.49681	0.419			0.8223	0.83			4	5			0.412	0.206			2.147	0.274
			12	10			0.31128	0.421			0.93529	0.73			47	5			0.352	0.274			1.273	1.096
			9	25			0.33344	0.401			1.07175	0.486			8	20			0.51	0.258			1.07	0.328
			5	26			0.485	0.449			0.60758	0.544			5	48			0.426	0.158			0.308	0.641
			34	58			0.45052	0.422			0.26153	1.159			5	14			0.207	0.211			0.433	1.145
			9	14			0.40293	0.399			0.13647	0.941			14	60			0.468	0.146			1.274	0.22
			23	8			0.43093	0.366			1.79082	0.648			6	7			0.263	0.205			1.035	0.454
			10	12			0.3755	0.371			0.24633	1.197			5	4			0.215	0.319			0.946	1.223
			16	12			0.31835	0.373			0.75966	1.402			14	6			0.214	0.142			1.823	1.539
			3	63			0.30764	0.381			0.1272	1.533			70	68			0.41	0.381			0.512	0.453
			17	28			0.39121	0.375			0.36967	0.46			14	4			0.479	0.167			0.983	1.033
			6	11			0.56905	0.326			0.88312	0.95			9	9			0.325	0.376			0.846	0.203
			14	25			0.43531	0.42			0.52542	0.366			6	5			0.25	0.336			0.805	0.534
			23	34			0.41528	0.411			1.15037	0.198			6	4			0.517	0.212			0.442	0.276
			29	34			0.41868	0.426			1.50954	1.251			10	4			0.251	0.229			1.765	0.353
			24	19			0.40185	0.347			0.30099	0.957			5	5			0.217	0.294			0.424	0.49
			32	33			0.47559	0.396			0.23412	1.15			8	34			0.22	0.14			0.625	0.215
			3	17			0.26571	0.318			0.28264	1.263			10	8			0.266	0.153			1.094	0.359
			6	21			0.43138	0.372			0.42243	0.662			52	5			0.324	0.236			1.278	0.692
			18	4			0.37068	0.325			0.70491	1.417			13	14			0.244	0.51			1.191	0.346
			16	4			0.45053	0.253			0.40725	1.617			13	43			0.352	0.263			0.754	0.739
			3	33			0.21201	0.405			0.12315	1.402			40	10			0.239	0.174			0.151	0.666
			8	34			0.32043	0.43			0.22723	0.598			10	6			0.185	0.402			0.574	0.344
			6	8			0.45719	0.376			1.10522	1.655			68	4			0.192	0.356			0.501	0.57
			11	34			0.42447	0.396			0.59454	1.502			90	15			0.311	0.33			1.279	0.515
			13	34			0.38514	0.414			1.12663	1.292			43	4			0.274	0.234			2.324	0.801
			11	34			0.42098	0.394			1.85804	0.756			14	66			0.239	0.354			1.493	0.405
			17	18			0.39515	0.311			1.02818	1.37			21	14			0.172	0.213			0.836	0.901
			8	15			0.41486	0.377			0.20365	1.603			13	7			0.34	0.183			1.455	0.703
			6	34			0.23907	0.403			0.72647	0.644			5	5			0.434	0.268			0.631	0.806
			6	20			0.28577	0.348			0.51227	1.158			10	6			0.561	0.369			0.364	0.65
			8	7			0.36566	0.314			0.5941	1.527			5	36			0.189	0.311			1.27	1.394
			18	35			0.3075	0.42			0.77228	1.365			4	4			0.162	0.233			1.468	1.268
			10	34			0.2747	0.388			0.84122	1.906			81	8			0.372	0.31			0.463	1.135
			4	27			0.54858	0.365			0.21701	0.372			47	6			0.516	0.243			0.627	2.124
			9	41			0.34768	0.407			1.32914	1.029			5	22			0.236	0.297			0.872	1
			7	34			0.60836	0.424			1.1076	1.962			5	8			0.338	0.232			0.576	0.599
			7	18			0.57422	0.4			0.76277	0.486			6	79			0.245	0.187			0.65	0.584
			10	26			0.41929	0.475			0.41337	1.089			5	11			0.325	0.257			2.166	0.195
			4	19			0.55917	0.326			1.04471	1.359			23	16			0.148	0.328			1.556	0.585
			11	13			0.41909	0.323			0.31485	2.129			17	25			0.286	0.232			1.96	0.639
			14	6			0.57404	0.403			0.36605	1.441			23	17			0.329	0.291			1.068	0.638
			13	45			0.56445	0.433			1.13698	0.727			31	42			0.333	0.251			0.199	0.688
			10	29			0.4872	0.477			0.5225	1.215			15	5			0.372	0.28			0.493	0.183
			3	34			0.41995	0.467			0.94251	0.374			4	9			0.274	0.309			2.441	0.673
			16	34			0.41449	0.372			1.80864	1.218			6	9			0.268	0.227			1.15	1.407
			9	34			0.51385	0.394			0.36215	2.095			15	41			0.175	0.539			0.656	0.374
			40	24			0.43106	0.406			2.35556	1.091			26	12			0.32	0.154			0.975	0.851
			4	34			0.40061	0.383			0.30852	0.543			85	5			0.275	0.37			2.462	0.741
			34	24			0.39416	0.392			0.92683	1.152			14	7			0.249	0.457			0.146	0.545
			3	34			0.18628	0.426			0.45063	0.782			17	83			0.444	0.183			2.776	0.115
			4	23			0.42399	0.378			0.68056	0.988			4	14			0.187	0.232			2.4	1.239
			7	4			0.56967	0.423			1.22192	0.909			12	13			0.282	0.318			1.159	0.529
			4	16			0.33172	0.305			0.51878	1.423			45	11			0.348	0.24			1.385	1.221
			7	28			0.39623	0.346			0.99664	1.47			13	5			0.577	0.348			1.273	0.625
			4	22			0.41633	0.319			0.52894	1.283			14	5			0.416	0.427			0.607	0.313
			9	6			0.47651	0.317			0.64246	1.453			6	19			0.361	0.346			0.604	0.569
			4	6			0.42323	0.298			0.4642	0.576			5	4			0.197	0.21			0.212	0.483
			4	34			0.40779	0.405			0.6802	1.213			23	53			0.314	0.296			0.488	0.749
			7	35			0.36042	0.462			0.89369	1.211			90	4			0.293	0.262			0.301	1.292
			10	30			0.45488	0.338			0.36231	0.669			5	5			0.295	0.201			0.447	0.302
			8	34			0.62711	0.396			1.1566	1.527			18	5			0.172	0.332			0.114	1.197
			61	8			0.38023	0.307			0.25123	0.267			13	10			0.205	0.299			1.002	1.709
			4	34			0.4002	0.403			0.44916	0.589			5	5			0.236	0.217			1.523	0.654
			47	16			0.4435	0.431			0.89731	1.477			5	16			0.379	0.351			0.527	0.286
			34	16			0.40108	0.301			1.09343	1.409			4	9			0.235	0.261			0.614	0.709
			5	34			0.70051	0.376			0.68482	1.366			12	7			0.351	0.277			0.777	0.386
			4	11			0.34768	0.415			0.53821	1.383			8	5			0.155	0.237			1.781	0.596
			8	16			0.66165	0.303			0.18056	1.347			5	4			0.203	0.31			1.331	0.941
			7	38			0.64674	0.408			0.49533	1.233			4	37			0.176	0.578			0.82	1.624
			5	34			0.77868	0.371			0.87331	1.122			29	6			0.31	0.237			0.446	1.006
			43	34			0.40897	0.387			1.09128	1.464			19	19			0.176	0.244			1.471	1.986
			4	34			0.71562	0.386			0.39117	0.58			7	17			0.312	0.206			0.247	0.903
			29	34			0.38915	0.4			0.30852	1.082			6	6			0.303	0.254			0.916	0.59
			4	10			0.75454	0.356			0.24126	1.428			23	5			0.462	0.499			0.636	0.411
			7	10			0.5553	0.329			1.16848	1.683			23	6			0.318	0.208			0.441	0.572
			4	10			0.69847	0.439			0.44909	0.727			5	87			0.265	0.198			0.744	0.776
			4	34			0.61794	0.408			1.20986	1.002			5	25			0.574	0.193			0.068	2.26
			26	10			0.48036	0.349			1.3865	1.379			5	4			0.161	0.286			0.918	0.315
			21	10			0.41488	0.308			0.85868	1.223			5	15			0.294	0.223			0.53	1.744
			10	29			0.41067	0.417			0.96479	1.415			9	25			0.197	0.201			0.362	1.753
			26	14			0.41814	0.397			0.99593	1.179			14	6			0.234	0.213			0.676	0.306
			21	39			0.40746	0.407			0.54018	0.889			18	20			0.297	0.299			1.04	0.66
			26	10			0.39781	0.389			1.02408	0.278			4	4			0.167	0.463			0.346	0.083
			15	10			0.52009	0.333			0.41649	0.121			10	4			0.276	0.202			0.665	0.677
			6	10			0.37638	0.343			0.64363	0.282			6	7			0.362	0.234			0.799	0.106
			5	10			0.38113	0.432			0.61902	1.093			14	5			0.198	0.307			0.717	0.747
			13	9			0.45049	0.385			0.70761	0.595			7	12			0.261	0.207			0.31	1.792
			31	6			0.36399	0.31			0.61922	0.331			8	8			0.363	0.346			0.714	0.892
			24	3			0.42142	0.17			1.52337	0.329			4	29			0.198	0.189			1.519	1.355
			24	4			0.41019	0.444			1.62094	0.639			14	4			0.28	0.424			0.765	0.373
			16	5			0.40749	0.374			0.68249	0.857			14	22			0.298	0.224			0.286	1.112
			24	14			0.45472	0.452			1.89686	0.649			4	5			0.221	0.312			0.596	1.122
			24	7			0.40339	0.265			1.65148	0.119			4	61			0.27	0.184			0.502	0.931
			24	3			0.3709	0.296			2.72494	0.756			27	8			0.253	0.377			0.671	0.986
			4	4			0.2952	0.275			0.73263	0.168			5	11			0.439	0.338			0.613	0.73
			33	4			0.38759	0.401			0.93774	0.548			13	13			0.26	0.209			0.337	1.285
			11	8			0.41874	0.302			1.00157	0.706			8	61			0.31	0.202			1.057	0.138
			15	6			0.44209	0.314			0.74231	0.466			16	5			0.311	0.373			0.26	0.464
			4	4			0.45712	0.258			0.7489	0.064			5	8			0.398	0.184			0.969	0.26
			5	21			0.54062	0.404			0.16734	0.221			5	5			0.339	0.317			0.781	0.833
			49	4			0.35407	0.331			0.71012	0.667			5	4			0.249	0.183			0.096	0.298
			15	15			0.33658	0.413			0.80374	0.645			4	18			0.21	0.151			1.574	0.419
			5	30			0.51689	0.448			0.65863	0.214			14	5			0.245	0.319			0.329	0.642
			16	4			0.39228	0.268			0.92835	0.323			19	17			0.3	0.316			2.447	0.59
			20	5			0.5181	0.506			0.7297	1.37			31	5			0.29	0.206			0.192	0.978
			10	13			0.43863	0.363			1.32175	0.485			12	4			0.267	0.192			1.033	0.566
			12	11			0.3943	0.285			0.12433	0.184			4	5			0.287	0.386			1.923	0.246
			19	3			0.37954	0.413			0.17301	1.194			20	5			0.207	0.322			1.863	0.739
			19	7			0.33037	0.336			0.35667	0.627			5	8			0.2	0.272			0.958	0.197
			15	27			0.37628	0.458			1.17686	0.561			51	8			0.582	0.217			1.315	1.881
			36	14			0.37503	0.456			2.12433	1.119			5	12			0.227	0.252			0.985	0.691
			12	20			0.35755	0.382			0.37076	1.228			10	9			0.203	0.335			0.659	0.419
			3	25			0.32565	0.42			0.55407	1.899			4	5			0.231	0.167			0.608	0.468
			17	4			0.33488	0.533			0.88205	0.359			13	9			0.316	0.296			2.259	0.515
			38	10			0.40619	0.29			1.07183	1.785			48	12			0.271	0.196			0.642	0.594
			7	3			0.63492	0.461			0.59513	1.341			24	17			0.34	0.259			0.398	0.295
			9	3			0.3043	0.48			0.51973	0.375			11	5			0.237	0.265			0.343	1.051
			6	27			0.52058	0.386			0.78359	0.24			6	11			0.201	0.252			2.298	0.649
			3	33			0.30235	0.42			0.64827	0.558			13	12			0.176	0.186			0.548	0.834
			18	6			0.40651	0.538			0.66092	0.712			22	59			0.386	0.174			0.389	0.544
			10	9			0.37384	0.438			1.11145	0.646			17	4			0.247	0.307			0.866	1.449
			3	16			0.45578	0.489			0.11707	0.133			13	24			0.408	0.252			0.551	0.545
			3	7			0.49339	0.256			0.31551	0.993			4	28			0.182	0.289			0.581	0.431
			3	26			0.45023	0.423			0.93594	0.63			4	4			0.614	0.314			0.393	0.471
			6	3			0.42418	0.336			1.37386	0.979			4	80			0.365	0.235			0.974	1.754
			9	3			0.26182	0.434			0.83359	0.687			4	11			0.263	0.244			1.79	1.915
			5	10			0.3334	0.444			0.81175	0.363			5	11			0.204	0.205			1.651	1.315
			5	8			0.36309	0.366			0.64359	0.469			16	5			0.187	0.237			1.142	2.023
			5	7			0.31118	0.281			0.63802	1.132			62	10			0.249	0.27			1.207	0.969
			3	14			0.57492	0.398			0.62591	0.781			16	18			0.316	0.28			1.057	2.012
			4	9			0.32955	0.345			0.81806	1.112			5	23			0.272	0.201			1.761	1.156
			4	4			0.55493	0.321			1.36892	0.643			25	55			0.184	0.236			0.727	0.816
			26	8			0.39492	0.433			0.43041	1.258			13	13			0.352	0.309			1.152	0.166
			26	11			0.40617	0.481			1.95102	0.563			24	22			0.272	0.189			0.042	0.329
			6	18			0.46306	0.371			0.33277	0.935			12	23			0.452	0.311			2.158	0.347
			12	23			0.4137	0.416			1.3844	0.878			26	21			0.155	0.299			0.718	0.26
			16	16			0.43957	0.319			0.74768	0.334			4	4			0.28	0.384			1.527	0.36
			12	23			0.4713	0.421			1.2624	1.441			80	10			0.613	0.217			0.914	0.887
			4	32			0.53441	0.403			0.69956	1.621			11	23			0.364	0.303			0.331	0.826
			12	14			0.40094	0.428			1.33425	1.067			4	4			0.245	0.254			0.742	0.775
			12	8			0.38951	0.331			1.39208	0.807			4	12			0.365	0.233			0.534	0.719
			4	10			0.43045	0.36			0.76142	0.829			14	56			0.44	0.217			1.518	1.419
			14	20			0.40531	0.395			0.85371	0.579			4	5			0.389	0.26			0.613	0.821
			26	23			0.38961	0.351			0.44424	1.407			7	46			0.263	0.212			1.439	0.602
			3	22			0.39234	0.496			0.78353	1.042			6	28			0.237	0.183			1.287	0.957
			5	32			0.3673	0.44			1.11478	0.639			20	6			0.263	0.273			1.685	1.62
			3	15			0.31166	0.363			0.86555	0.42			10	10			0.324	0.225			0.476	1.239
			11	39			0.50552	0.346			0.76651	1.682			4	4			0.205	0.165			0.229	0.594
			26	23			0.34569	0.375			0.41581	0.554			25	37			0.318	0.176			1.212	0.491
			8	23			0.46621	0.402			1.32701	0.894			4	6			0.242	0.344			1.932	0.189
			12	9			0.44446	0.354			1.16093	1.158			26	21			0.227	0.261			0.4	0.373
			12	4			0.4091	0.466			1.24226	0.359			62	10			0.344	0.582			2.73	0.38
			17	23			0.31945	0.352			0.30188	0.808			10	13			0.305	0.25			0.422	0.786
			7	13			0.51083	0.492			0.53524	0.594			14	5			0.449	0.382			1.959	2.138
			17	24			0.45887	0.4			0.45684	1.288			19	6			0.27	0.239			1.162	1.25
			9	5			0.35969	0.625			0.44514	0.907			9	19			0.214	0.275			0.763	0.773
			3	13			0.55647	0.419			1.16882	1.529			7	7			0.381	0.31			0.453	0.045
			7	23			0.45692	0.44			0.21149	0.476			4	12			0.598	0.281			0.929	1.202
			8	6			0.40611	0.321			0.71618	0.283			7	4			0.154	0.366			0.916	1.136
			6	11			0.42993	0.508			1.20431	1.286			4	4			0.583	0.292			0.667	0.854
			20	17			0.34957	0.386			0.8969	0.47			4	16			0.389	0.244			0.152	1.882
			20	25			0.4157	0.435			0.32497	0.783			6	5			0.455	0.137			1.966	0.856
			13	16			0.47398	0.38			0.66653	0.374			8	12			0.285	0.183			0.364	0.384
			5	5			0.49953	0.3			0.072	0.239			9	9			0.314	0.34			2.137	0.642
			19	4			0.39756	0.36			0.78763	0.459			16	33			0.196	0.216			0.533	1.257
			4	24			0.25137	0.448			0.48007	1.299			13	4			0.281	0.133			0.782	2.287
			6	21			0.34013	0.434			0.25346	0.553			34	65			0.31	0.183			1.944	1.914
			11	31			0.40537	0.449			0.62276	0.323			5	5			0.307	0.294			0.427	0.424
			16	3			0.43813	0.266			0.74716	0.636			6	8			0.323	0.332			0.655	0.518
			13	3			0.47512	0.338			0.35825	0.319			13	4			0.517	0.353			1.183	0.473
			13	20			0.3365	0.447			0.13242	0.24			9	6			0.245	0.302			0.251	1.814
			13	3			0.36715	0.469			0.4169	0.236			8	6			0.201	0.207			0.641	0.962
			4	10			0.54824	0.535			0.58936	0.322			5	21			0.301	0.257			0.252	0.618
			13	32			0.36052	0.45			0.08869	0.579			84	5			0.234	0.282			1.54	1.206
			9	10			0.39099	0.3			0.9075	2.302			5	11			0.456	0.374			0.688	0.131
			13	8			0.43393	0.463			0.34565	0.159			11	10			0.399	0.234			2.042	0.369
			13	13			0.42081	0.411			0.45386	0.661			5	11			0.41	0.223			0.999	0.651
			13	9			0.44737	0.352			0.29923	0.711			6	15			0.472	0.255			0.651	1.453
			13	4			0.32954	0.367			0.072	1.245			4	4			0.564	0.378			1.966	0.683
			13	48			0.33169	0.428			0.04781	1.403			5	7			0.24	0.313			0.173	1.554
			13	13			0.37913	0.556			0.24589	0.451			4	6			0.322	0.234			1.096	0.909
			4	19			0.47645	0.49			0.13604	2.109			16	4			0.34	0.389			0.792	0.187
			10	19			0.42753	0.414			0.27781	0.874			5	9			0.187	0.218			0.727	0.897
			9	6			0.42609	0.568			1.19011	0.415			17	13			0.272	0.176			0.615	0.291
			7	19			0.48914	0.417			0.34668	0.171			11	9			0.296	0.161			1.856	2.029
			4	28			0.17825	0.45			0.61763	0.172			15	10			0.343	0.404			1.209	0.684
			9	38			0.30068	0.397			0.31189	1.412			23	41			0.408	0.237			1.439	0.55
			8	9			0.4808	0.522			0.35243	0.191			6	11			0.378	0.144			1.134	0.863
			5	10			0.51189	0.444			0.57181	0.186			7	37			0.461	0.286			0.944	1.142
			7	4			0.68198	0.376			0.61182	0.605			8	27			0.332	0.336			0.538	0.729
			3	5			0.37759	0.161			0.21653	0.622			4	10			0.267	0.365			0.63	0.48
			6	14			0.39556	0.48			0.23105	0.379			8	7			0.226	0.365			0.405	1.276
			4	9			0.30575	0.355			0.11579	0.442			10	16			0.505	0.272			1.094	1.427
			6	3			0.5239	0.435			0.27034	0.312			11	15			0.331	0.219			1.024	0.576
			3	3			0.38024	0.658			0.72461	0.151			4	86			0.41	0.18			0.944	1.612
			4	10			0.36064	0.563			0.7162	0.243			7	49			0.182	0.171			0.555	1.011
			4	13			0.37947	0.454			0.89941	2.085			7	7			0.208	0.376			0.604	0.196
			4	3			0.38967	0.497			0.55496	0.84			17	15			0.165	0.301			0.716	0.793
			4	7			0.4092	0.455			2.12734	0.368			12	6			0.377	0.322			0.654	1.009
			33	10			0.44102	0.557			1.17196	1.341			7	4			0.467	0.196			1.092	1.876
			60	6			0.42382	0.642			1.15487	0.713			7	18			0.332	0.217			0.536	0.771
			21	45			0.42293	0.397			1.75184	1.404			4	4			0.275	0.275			1.378	0.855
			30	15			0.43025	0.423			1.26405	0.367			6	5			0.438	0.278			0.879	1.238
			11	13			0.44439	0.515			0.78448	1.649			5	19			0.319	0.255			0.682	1.112
			6	19			0.29911	0.455			1.82666	1.287			6	5			0.363	0.361			2.864	1.483
			26	4			0.37034	0.521			0.42522	1.096			5	5			0.302	0.314			0.9	0.516
			25	17			0.40083	0.409			1.45267	0.817			12	5			0.373	0.405			0.344	0.93
			19	8			0.3788	0.585			1.20473	0.181			9	6			0.316	0.329			0.737	0.446
			20	32			0.37165	0.418			0.78676	0.826			4	6			0.329	0.369			1.006	1.777
			30	15			0.36534	0.46			2.77898	1.126			14	16			0.293	0.222			2.482	0.605
			30	3			0.39957	0.787			1.21693	0.63			8	69			0.239	0.27			0.945	1.32
			11	7			0.48043	0.484			1.72687	1.148			28	78			0.321	0.225			0.447	0.686
			26	13			0.37086	0.56			1.81916	1.674			20	10			0.441	0.318			0.296	1.275
			26	27			0.36584	0.435			0.97451	1.019			6	13			0.382	0.206			0.826	0.868
			26	15			0.41844	0.54			2.04111	0.441			14	6			0.299	0.156			0.682	1.014
			9	7			0.427	0.364			2.68167	0.435			7	4			0.315	0.194			1.133	1.61
			22	6			0.35853	0.515			2.27301	1.833			4	7			0.166	0.203			1.113	0.503
			19	13			0.38068	0.497			2.7249	1.907			14	4			0.645	0.259			0.377	0.595
			26	7			0.39012	0.377			1.65118	0.492			30	10			0.277	0.347			0.48	0.693
			25	13			0.3983	0.521			1.97684	0.386			6	11			0.339	0.327			1.006	1.169
			26	11			0.44256	0.396			2.89636	0.267			4	9			0.196	0.265			0.231	0.449
			26	13			0.36884	0.529			2.06012	0.223			18	15			0.222	0.357			1.663	0.291
			19	13			0.28651	0.452			2.14044	1.882			4	4			0.154	0.227			1.036	2.063
			26	17			0.3551	0.528			1.41777	0.385			46	4			0.365	0.381			0.646	0.919
			16	3			0.33475	0.456			2.0134	0.535			11	22			0.41	0.205			2.08	0.342
			19	25			0.33263	0.398			2.85242	0.076			9	9			0.461	0.278			1.907	0.718
			18	17			0.36189	0.4			1.91442	1.185			7	14			0.322	0.301			0.654	0.233
			13	11			0.55308	0.395			1.59016	1.821			8	11			0.357	0.361			0.418	0.812
			23	6			0.43101	0.399			1.66743	0.307			9	12			0.117	0.342			0.539	1.339
			26	3			0.38441	0.58			1.88359	0.084			4	4			0.444	0.309			0.883	2.004
			17	15			0.47005	0.448			1.93219	0.207			12	5			0.539	0.461			2.181	1.395
			3	13			0.52023	0.419			1.43059	0.53			5	42			0.192	0.234			1.118	1.61
			19	39			0.38062	0.341			2.92429	0.338			4	46			0.327	0.216			1.438	0.461
			15	3			0.38462	0.345			2.3781	0.871			6	21			0.385	0.299			0.466	0.948
			26	3			0.36949	0.535			1.85757	0.962			16	5			0.264	0.281			1.826	0.796
			4	4			0.51656	0.294			3.04847	0.432			7	4			0.159	0.259			0.743	0.131
			6	9			0.37443	0.277			2.10145	0.691			7	15			0.131	0.242			0.461	0.271
			19	8			0.36537	0.348			1.36113	0.13			12	6			0.314	0.492			0.284	0.59
			24	10			0.36196	0.211			1.03614	2.51			7	5			0.501	0.378			2.23	0.641
			26	10			0.41317	0.419			0.70458	0.921			9	35			0.285	0.262			0.58	1.923
			3	9			0.41616	0.433			0.3683	0.787			7	27			0.213	0.231			0.438	0.343
			3	10			0.4152	0.51			0.34096	1.386			12	4			0.361	0.307			0.91	0.761
			3	3			0.45195	0.184			1.24767	0.834			16	5			0.211	0.315			0.897	1.506
			3	30			0.43532	0.411			0.17148	0.197			4	35			0.291	0.257			0.33	0.189
			3	5			0.34312	0.379			1.80522	0.697			39	4			0.254	0.376			1.89	1.348
			3	10			0.36141	0.448			1.66851	0.879			6	9			0.424	0.307			0.32	1.043
			3	11			0.44875	0.428			0.90038	0.714			11	7			0.281	0.365			1.648	0.807
			3	5			0.31056	0.398			0.53901	0.722			4	5			0.272	0.235			1.284	1.484
			3	3			0.30146	0.21			0.79695	0.572			36	5			0.191	0.389			0.8	1.211
			3	10			0.30502	0.524			1.35031	1.03			19	12			0.255	0.284			1.569	0.573
			3	9			0.34887	0.533			1.50919	1.186			8	6			0.308	0.216			0.521	0.339
			3	10			0.27212	0.428			2.22113	1.232			16	6			0.238	0.421			1.254	0.135
			3	10			0.26327	0.351			2.09713	0.743			8	6			0.327	0.35			2.308	0.433
			3	5			0.35039	0.295			1.09624	0.687			13	8			0.212	0.304			1.184	0.253
			3	19			0.26157	0.54			1.59848	0.703			10	28			0.519	0.188			1.391	0.355
			3	4			0.4973	0.439			1.61219	0.551			4	7			0.539	0.306			0.968	0.106
			3	4			0.50078	0.456			0.95046	1.204			4	11			0.28	0.259			2.206	0.084
			3	4			0.43993	0.4			2.05392	0.696			7	8			0.26	0.23			1.367	0.423
			3	8			0.67747	0.476			2.1052	1.228			4	28			0.143	0.266			0.845	0.446
			3	21			0.58673	0.384			1.22214	0.785			19	4			0.345	0.468			0.59	0.813
			3	8			0.43096	0.329			0.7526	0.301			19	9			0.617	0.248			0.364	0.384
			3	8			0.5225	0.234			0.50005	0.676			5	21			0.431	0.281			0.278	0.079
			3	3			0.46692	0.307			1.05453	0.322			4	10			0.229	0.188			2.008	1.216
			3	23			0.44276	0.44			2.26377	0.244			8	4			0.278	0.346			1.024	0.406
			3	6			0.39036	0.538			1.22454	0.681			35	35			0.308	0.27			1.798	1.596
			3	7			0.43179	0.442			1.09904	1.077			6	9			0.461	0.258			1.225	0.945
			3	6			0.5128	0.57			1.25165	1.079			11	6			0.413	0.416			1.016	1.089
			3	3			0.48568	0.615			2.62505	0.931			4	13			0.243	0.198			0.9	0.229
			3	8			0.48793	0.534			0.62087	0.467			4	35			0.179	0.271			2.499	0.939
			3	16			0.36896	0.528			0.49338	0.556			5	14			0.203	0.337			1.442	0.402
			3	4			0.42893	0.603			1.29511	0.371			4	9			0.435	0.274			1.76	0.332
			3	5			0.3567	0.597			1.91154	0.603			17	20			0.243	0.308			1.437	0.233
			3	6			0.53622	0.625			1.15266	0.523			20	10			0.607	0.271			0.438	0.35
			5	13			0.26683	0.378			1.37889	0.089			15	26			0.272	0.254			1.528	1.979
			5	27			0.28114	0.344			1.56499	0.53			6	11			0.408	0.299			0.145	0.8
			6	5			0.3502	0.575			1.46474	0.672			14	20			0.318	0.231			0.547	0.482
			16	7			0.33523	0.599			0.61507	0.488			4	8			0.527	0.374			1.196	0.928
			6	3			0.32788	0.73			0.86022	0.348			4	13			0.383	0.329			1.773	1.168
			22	8			0.31837	0.559			0.75082	0.245			6	35			0.334	0.275			0.397	0.603
			16	5			0.41197	0.363			0.85881	1.228			4	23			0.424	0.24			0.878	0.768
			24	3			0.39672	0.534			0.43931	0.675			14	6			0.143	0.264			1.837	1.894
			4	3			0.17539	0.559			2.14204	0.296			5	21			0.534	0.277			1.223	0.981
			5	15			0.32827	0.439			1.39869	0.714			9	56			0.347	0.264			1.443	1.182
			10	4			0.46164	0.341			0.45213	0.522			4	15			0.191	0.29			1.078	0.951
			9	5			0.31788	0.358			0.77354	0.44			10	38			0.315	0.187			2.13	0.751
			17	6			0.41078	0.463			1.00784	0.506			6	35			0.161	0.242			1.195	0.315
			6	18			0.42189	0.358			0.7052	0.48			12	6			0.306	0.166			0.81	0.227
			13	28			0.33786	0.383			2.05508	0.421			72	17			0.336	0.233			1.633	0.913
			3	25			0.44838	0.251			0.37693	1.298			11	38			0.501	0.208			1.573	0.156
			24	5			0.39127	0.483			0.75465	0.23			7	8			0.171	0.262			0.625	0.752
			5	28			0.37101	0.324			1.98269	0.69			4	13			0.288	0.134			0.314	0.443
			12	12			0.55002	0.478			0.26403	0.6			19	38			0.215	0.26			1.099	0.938
			12	28			0.32426	0.322			1.30787	0.276			16	72			0.34	0.248			0.589	1.466
			9	8			0.43504	0.45			1.4931	0.549			15	7			0.379	0.216			0.533	0.794
			3	15			0.24063	0.404			1.18804	0.968			17	48			0.224	0.19			1.246	0.806
			11	8			0.43991	0.471			1.28884	0.896			4	10			0.386	0.273			1.856	0.431
			4	28			0.62974	0.306			0.89616	1.292			5	8			0.255	0.302			1.084	0.294
			7	21			0.41177	0.48			0.8303	0.631			5	13			0.224	0.176			0.492	0.537
			20	28			0.41549	0.313			0.52689	0.474			23	6			0.269	0.336			0.355	1.008
			7	27			0.39049	0.268			0.96953	0.584			40	37			0.506	0.192			0.509	0.609
			10	3			0.24303	0.503			0.88515	0.67			11	8			0.313	0.37			0.752	0.616
			3	21			0.33116	0.341			0.92506	1.362			12	84			0.172	0.178			0.765	0.51
			6	8			0.56081	0.537			1.7258	1.894			5	36			0.267	0.263			1.165	1.214
			6	8			0.37116	0.5			0.49826	0.535			45	5			0.502	0.294			2.453	1.525
			6	8			0.35723	0.515			0.62172	0.983			42	5			0.335	0.313			0.363	0.626
			6	6			0.41409	0.401			1.41378	0.856			4	10			0.731	0.21			0.9	0.828
			6	5			0.37623	0.676			0.98288	0.437			6	4			0.287	0.303			0.502	0.347
			6	12			0.34229	0.535			0.86096	1.095			10	14			0.189	0.153			1.516	0.195
			6	8			0.39194	0.509			0.65615	0.39			9	8			0.204	0.209			0.541	0.783
			6	20			0.31299	0.441			0.50809	0.516			53	15			0.222	0.309			0.13	0.528
			4	6			0.3298	0.426			0.26828	0.535			9	27			0.381	0.255			0.593	1.628
			6	7			0.33631	0.484			0.67954	0.448			9	9			0.302	0.217			1.805	1.457
			6	6			0.53571	0.552			2.15214	0.592			7	73			0.26	0.273			2.644	0.96
			4	8			0.23258	0.525			0.93132	0.465			18	8			0.386	0.291			0.889	0.272
			6	8			0.37399	0.454			0.92407	0.324			41	26			0.138	0.196			0.411	1.636
			9	8			0.4002	0.48			0.63824	0.59			20	5			0.273	0.298			0.969	0.147
			5	8			0.20483	0.467			0.96295	0.653			5	7			0.26	0.332			0.213	1.33
			5	15			0.35995	0.537			1.35375	0.778			11	18			0.544	0.297			1.131	1.781
			4	12			0.11472	0.469			0.79388	0.67			6	12			0.195	0.273			1.005	0.461
			32	7			0.4044	0.399			0.60724	0.945			9	7			0.175	0.358			0.194	0.599
			3	10			0.13212	0.539			1.10521	0.625			4	10			0.291	0.334			1.933	0.903
			3	21			0.52568	0.438			0.73939	0.903			4	16			0.316	0.195			1.228	1.02
			7	12			0.61298	0.497			0.26792	0.711			4	6			0.632	0.344			0.842	0.737
			8	5			0.54861	0.526			1.05879	0.606			17	5			0.392	0.327			1.376	0.479
			6	6			0.59063	0.447			0.43351	0.494			9	5			0.161	0.23			1.349	0.715
			20	8			0.37351	0.45			0.94836	0.595			7	6			0.36	0.37			0.663	0.392
			54	14			0.47841	0.494			0.85948	0.353			6	7			0.255	0.204			0.135	0.69
			27	8			0.46078	0.623			0.72241	0.824			4	4			0.414	0.183			0.753	0.663
			47	3			0.43367	0.517			1.12442	0.619			16	4			0.252	0.089			0.163	0.15
			26	8			0.44147	0.471			0.1553	0.545			4	5			0.184	0.253			1.163	0.883
			4	8			0.78043	0.481			0.39114	0.675			20	16			0.458	0.286			0.22	0.575
			52	8			0.48691	0.42			1.22419	0.723			4	70			0.479	0.231			0.384	1.391
			27	8			0.49883	0.541			0.565	0.972			8	6			0.262	0.2			0.413	0.421
			8	13			0.53564	0.469			1.23576	0.712			4	5			0.486	0.188			0.824	1.931
			4	8			0.89657	0.386			0.41129	0.439			19	7			0.159	0.294			0.27	1.073
			31	8			0.38534	0.433			0.87521	0.436			4	4			0.211	0.231			0.539	0.834
			3	8			0.74217	0.488			1.42617	0.362			71	4			0.411	0.419			1.157	0.555
			49	8			0.42725	0.448			0.23421	0.422			11	17			0.379	0.258			0.6	1.606
			45	27			0.45682	0.47			1.07334	0.44			6	4			0.211	0.431			2.411	0.697
			5	12			0.68936	0.422			1.01584	1.1			8	5			0.17	0.334			1.259	0.552
			27	21			0.45377	0.41			0.60213	1.227			12	20			0.146	0.21			0.382	1.148
			27	5			0.455	0.455			0.80845	1.04			15	8			0.298	0.159			1.08	0.921
			5	12			0.56349	0.553			0.48602	1.563			15	8			0.316	0.153			1.218	0.289
			24	7			0.46136	0.455			0.20443	1.22			6	4			0.276	0.297			1.751	0.203
			27	4			0.47171	0.433			1.04627	0.179			20	6			0.195	0.305			0.25	0.341
			19	28			0.48017	0.393			1.22804	0.643			16	39			0.304	0.213			0.744	0.848
			31	28			0.42275	0.421			1.00823	0.832			8	34			0.17	0.243			1.062	1.193
			27	9			0.41787	0.507			0.94956	0.584			5	58			0.386	0.154			0.713	0.545
			32	28			0.37063	0.367			1.86515	0.748			70	6			0.685	0.348			0.552	0.69
			56	7			0.43893	0.392			1.46549	0.458			11	5			0.467	0.255			0.612	0.545
			18	11			0.33389	0.502			1.21151	0.701			5	37			0.26	0.278			0.528	0.651
			8	28			0.40954	0.388			0.2676	1.023			4	5			0.37	0.242			1.456	0.727
			21	8			0.36951	0.447			0.93213	0.206			18	5			0.309	0.32			1.211	0.48
			6	28			0.39624	0.42			1.25821	0.459			6	56			0.501	0.229			0.187	0.817
			9	21			0.45454	0.395			0.87871	0.448			13	17			0.369	0.295			0.437	0.252
			56	8			0.42767	0.537			0.48437	0.928			4	6			0.237	0.289			0.553	0.309
			20	28			0.40239	0.406			1.16175	1.235			5	31			0.276	0.196			0.944	1.012
			33	14			0.41351	0.485			1.82237	1.074			25	7			0.301	0.433			1.032	0.752
			6	21			0.42667	0.364			1.18764	0.56			4	8			0.224	0.215			0.839	0.851
			14	21			0.43577	0.408			0.74832	1.221			11	9			0.27	0.327			0.697	0.55
			24	28			0.46079	0.415			1.44203	1.642			17	21			0.212	0.222			1.228	1.263
			4	12			0.30185	0.412			1.30087	0.366			4	7			0.424	0.12			2.64	1.349
			15	28			0.4095	0.357			0.54758	0.236			50	13			0.302	0.259			1.144	0.578
			3	13			0.31664	0.422			0.33842	0.196			4	7			0.307	0.166			0.873	1.264
			51	11			0.46404	0.51			1.707	0.585			20	20			0.203	0.166			1.023	0.739
			12	8			0.42428	0.475			0.5915	0.87			5	26			0.179	0.262			0.368	1.131
			27	12			0.37747	0.471			0.93758	0.764			5	15			0.298	0.207			1.364	0.406
			10	8			0.37985	0.398			0.49924	0.61			10	15			0.237	0.354			0.951	0.201
			22	12			0.42788	0.488			0.62071	0.387			7	8			0.407	0.271			0.654	0.766
			4	5			0.51033	0.542			0.26932	0.301			11	10			0.372	0.301			0.087	0.176
			6	6			0.55439	0.463			1.02082	1.044			7	16			0.238	0.169			0.393	0.403
			6	3			0.40459	0.487			0.48949	0.614			5	25			0.347	0.211			1.534	0.409
			6	5			0.30005	0.302			0.30721	0.898			14	53			0.324	0.279			0.579	1.25
			6	10			0.33972	0.365			1.32092	0.986			13	6			0.293	0.162			0.464	1.067
			5	14			0.47832	0.387			0.35809	0.65			10	6			0.392	0.303			1.681	0.39
			14	14			0.36559	0.402			1.07854	0.851			10	7			0.401	0.336			0.558	0.157
			11	10			0.38851	0.349			0.77026	0.45			16	7			0.325	0.423			0.31	0.288
			41	8			0.4984	0.317			0.52359	0.71			7	7			0.275	0.297			0.789	1.148
			3	5			0.3813	0.259			0.23704	0.521			5	16			0.547	0.321			1.495	1.021
			6	5			0.50866	0.246			0.23194	0.901			4	5			0.316	0.235			1.183	0.219
			7	8			0.35955	0.521			0.73142	0.608			8	4			0.344	0.365			1.065	0.219
			8	28			0.22384	0.305			0.96852	0.399			4	4			0.212	0.464			0.236	0.381
			9	22			0.3208	0.422			0.85096	0.184			8	9			0.311	0.184			1.541	1.164
			8	8			0.41233	0.39			0.19189	0.955			4	20			0.332	0.241			1.256	1.413
			48	4			0.42576	0.228			0.20872	0.576			7	4			0.713	0.486			1.277	0.531
			14	6			0.49113	0.386			0.48789	0.838			6	10			0.242	0.305			1.138	0.506
			8	15			0.39036	0.407			0.3984	2.103			6	6			0.239	0.241			1.147	1.679
			11	4			0.33471	0.347			1.41437	0.426			10	30			0.322	0.252			0.508	0.226
			24	6			0.45124	0.61			0.37221	1.227			37	9			0.273	0.296			0.705	2.153
			43	4			0.52872	0.354			0.95611	1.251			5	4			0.202	0.28			0.982	0.426
			18	10			0.42801	0.493			0.45004	0.833			13	13			0.371	0.258			0.625	1.641
			27	26			0.41696	0.387			0.82106	1.137			15	25			0.462	0.228			1.797	2.282
			11	4			0.36608	0.312			1.10498	0.941			6	7			0.487	0.244			1.243	0.213
			3	5			0.38855	0.435			0.97469	1.137			4	27			0.24	0.251			0.302	0.698
			5	13			0.39487	0.408			0.47427	1.676			4	30			0.363	0.142			0.593	0.287
			11	16			0.46769	0.388			1.11241	0.697			5	20			0.234	0.213			1.593	1.963
			40	13			0.45123	0.424			0.3177	0.241			11	21			0.245	0.373			2.299	0.468
			6	18			0.52606	0.344			0.53746	1.225			11	15			0.519	0.275			0.643	0.296
			13	20			0.52805	0.501			1.01466	0.663			15	4			0.301	0.194			0.25	2.216
			6	24			0.39531	0.406			0.6874	1.083			4	8			0.22	0.172			0.702	0.907
			3	8			0.43355	0.436			0.61549	0.782			18	6			0.254	0.22			0.944	0.639
			10	4			0.39937	0.464			0.21436	0.65			14	7			0.277	0.318			0.378	0.26
			37	15			0.43335	0.455			1.53383	1.801			12	11			0.227	0.21			0.564	0.576
			11	8			0.53602	0.474			2.34703	0.978			8	5			0.467	0.309			0.853	0.317
			38	4			0.41916	0.748			0.53937	0.499			11	8			0.27	0.267			0.469	1.346
			5	15			0.23841	0.431			0.50011	0.642			5	4			0.32	0.244			0.505	1.17
			10	3			0.47218	0.288			2.68882	0.677			14	26			0.179	0.292			1.811	0.176
			8	13			0.27006	0.424			0.21042	0.939			8	5			0.451	0.376			0.622	1.038
			6	19			0.44271	0.503			1.50977	1.145			6	33			0.497	0.255			2.507	0.806
			3	4			0.42432	0.407			0.53471	1.095			5	26			0.265	0.31			1.311	1.119
			24	15			0.52006	0.376			0.65489	1.483			9	12			0.307	0.342			1.305	1.573
			3	4			0.42875	0.339			0.36471	1.036			5	7			0.322	0.191			0.507	0.369
			15	5			0.47502	0.528			0.29946	1.535			9	4			0.273	0.442			0.768	2.295
			3	6			0.53108	0.49			0.76687	1.28			7	8			0.344	0.318			0.853	0.343
			3	5			0.49102	0.51			0.32502	1.121			7	9			0.306	0.364			0.505	0.68
			3	20			0.25916	0.436			0.42749	1.051			4	16			0.274	0.178			0.171	0.237
			3	19			0.52017	0.432			0.5775	1.646			14	27			0.329	0.311			1.322	0.496
			3	11			0.65741	0.482			0.52854	1.066			7	6			0.376	0.265			0.815	0.574
			3	21			0.47929	0.361			0.13252	1.158			4	11			0.305	0.287			1.075	0.694
			5	3			0.42	0.452			0.44988	0.706			4	5			0.177	0.277			0.531	1.365
			7	21			0.36517	0.299			0.06971	0.867			11	9			0.534	0.223			0.872	0.842
			10	5			0.44371	0.502			0.52434	1.32			7	4			0.266	0.332			1.037	0.429
			6	24			0.66931	0.358			0.38222	0.555			7	6			0.316	0.293			0.327	0.154
			11	5			0.52905	0.507			0.2252	0.156			19	26			0.329	0.263			1.939	0.416
			9	7			0.46122	0.472			0.3785	0.247			31	12			0.195	0.254			0.58	0.641
			31	5			0.48855	0.308			0.53405	0.992			16	4			0.367	0.299			0.715	1.053
			32	12			0.44847	0.408			0.47355	0.365			5	13			0.244	0.202			1.321	0.675
			11	9			0.40988	0.368			0.67646	0.243			7	29			0.235	0.247			1.007	1.24
			20	16			0.46062	0.211			0.54915	0.391			13	13			0.266	0.319			2.019	0.913
			14	19			0.4042	0.218			0.75377	0.206			5	7			0.206	0.626			0.397	0.182
			12	6			0.45648	0.499			0.27189	0.209			21	4			0.267	0.284			1.122	0.173
			4	19			0.54868	0.283			0.43846	0.303			11	65			0.264	0.184			1.396	1.29
			31	19			0.46514	0.252			1.69915	0.297			9	69			0.318	0.287			0.431	0.77
			4	10			0.49587	0.381			0.42228	0.328			18	5			0.325	0.36			0.624	0.548
			5	19			0.41209	0.242			0.31552	0.929			16	6			0.268	0.385			2.221	0.571
			21	19			0.44052	0.299			0.37257	1.018			20	22			0.7	0.297			0.264	0.319
			3	19			0.4095	0.307			0.95248	1.231			8	13			0.322	0.227			1.001	0.921
			3	19			0.21312	0.294			0.91989	0.845			6	13			0.264	0.341			0.723	1.311
			20	11			0.5009	0.288			0.42951	0.373			6	9			0.367	0.302			1.165	0.373
			10	3			0.54252	0.461			0.24744	1.087			9	6			0.267	0.316			0.215	1.474
			4	3			0.29243	0.401			0.3	0.532			6	12			0.291	0.3			2.791	0.331
			10	3			0.55431	0.49			0.38571	0.606			7	5			0.157	0.252			0.777	0.391
			16	3			0.39729	0.432			0.3418	0.493			12	6			0.321	0.314			0.825	0.287
			3	19			0.50803	0.363			1.82496	0.823			4	20			0.476	0.226			1.615	0.549
			26	3			0.38382	0.463			0.55374	1.59			5	19			0.249	0.261			0.795	0.858
			4	19			0.60059	0.376			1.13201	0.86			5	24			0.268	0.312			0.389	1.235
			23	18			0.40664	0.336			0.30898	0.376			16	9			0.263	0.274			0.884	0.863
			7	19			0.49874	0.311			0.78347	0.879			9	20			0.252	0.269			1.302	1.182
			12	3			0.5426	0.407			1.27466	1.05			21	15			0.306	0.247			0.629	1.07
			7	12			0.46499	0.394			0.97795	1.894			5	5			0.178	0.257			0.616	0.792
			27	19			0.3896	0.395			0.42018	1.094			16	8			0.458	0.244			0.403	0.838
			6	19			0.46201	0.433			0.83326	0.54			16	4			0.222	0.314			0.87	0.346
			10	3			0.34969	0.386			0.36373	1.815			5	5			0.529	0.34			1.466	0.9
			26	18			0.42832	0.345			0.33261	0.855			9	8			0.336	0.277			1.662	1.293
			13	6			0.4435	0.414			0.85523	0.788			11	4			0.227	0.279			0.253	0.811
			7	3			0.40078	0.49			0.283	1.502			16	7			0.479	0.297			0.526	1.158
			6	19			0.5549	0.358			0.40087	0.401			30	4			0.161	0.202			2.406	0.589
			5	12			0.5019	0.382			0.36967	0.234			9	8			0.396	0.329			1.235	0.854
			26	3			0.39823	0.367			0.6091	0.343			27	8			0.33	0.308			1.336	1.139
			3	11			0.43816	0.301			1.27156	0.372			4	27			0.28	0.279			1.722	1.598
			4	16			0.42159	0.384			0.61859	2.337			16	13			0.238	0.184			0.453	0.509
			25	12			0.51927	0.346			1.52691	0.902			16	7			0.514	0.314			0.81	1.14
			13	6			0.50993	0.328			0.3472	0.51			4	4			0.346	0.242			0.676	1.492
			21	4			0.40021	0.547			0.39797	0.762			5	31			0.272	0.206			0.92	0.044
			21	19			0.551	0.409			0.27023	0.848			4	7			0.451	0.234			2.219	1.187
			14	6			0.41662	0.442			1.32401	1.486			29	60			0.197	0.25			0.085	0.765
			11	4			0.35978	0.384			0.32916	0.408			7	71			0.257	0.195			0.597	0.867
			3	19			0.69669	0.414			0.82117	0.571			28	6			0.195	0.203			0.357	1.189
			6	13			0.47514	0.375			0.67287	0.862			8	28			0.453	0.219			1.58	1.158
			3	19			0.30567	0.454			0.82402	0.184			76	6			0.116	0.324			1.4	0.466
			9	8			0.52778	0.44			0.27924	0.436			10	79			0.344	0.169			0.745	0.491
			12	12			0.42626	0.361			1.03371	1.714			65	4			0.47	0.267			0.514	1.458
			6	17			0.38878	0.362			0.2627	1.526			13	6			0.241	0.486			0.919	0.375
			3	12			0.45956	0.399			0.33084	1.95			8	67			0.246	0.231			0.871	1.486
			7	11			0.42642	0.405			0.13153	1.025			10	12			0.307	0.248			1.433	1.352
			17	9			0.4279	0.373			0.2517	0.388			4	4			0.363	0.434			0.75	0.716
			18	17			0.30904	0.495			0.30233	0.222			4	10			0.358	0.317			1.593	0.319
			15	17			0.42177	0.307			0.48647	1.267			5	8			0.307	0.277			0.465	0.46
			11	6			0.40562	0.641			0.86371	0.559			15	5			0.185	0.162			1.358	0.304
			8	3			0.3553	0.515			1.64606	0.483			9	21			0.123	0.239			0.547	0.207
			5	16			0.41335	0.325			0.27441	0.26			22	4			0.426	0.467			1.951	1.08
			10	19			0.51917	0.293			0.53586	0.892			5	4			0.594	0.205			1.25	0.244
			15	16			0.42968	0.364			0.74773	0.436			9	62			0.303	0.235			0.243	1.345
			15	9			0.46857	0.326			0.65081	1.419			8	5			0.307	0.313			0.523	1.465
			5	7			0.50228	0.282			0.79331	0.498			5	4			0.189	0.512			1.869	0.389
			15	18			0.50338	0.403			0.6333	0.353			5	5			0.414	0.399			0.671	0.709
			15	11			0.43864	0.45			1.01152	0.732			42	5			0.688	0.308			0.906	1.244
			4	5			0.47725	0.38			1.09352	0.176			6	44			0.366	0.245			0.336	1.305
			13	14			0.52868	0.393			0.4906	0.111			7	5			0.233	0.215			0.879	0.807
			8	15			0.62479	0.221			0.41968	0.2			6	13			0.23	0.239			1.311	1.067
			6	6			0.40984	0.175			1.38299	0.17			9	6			0.237	0.321			0.826	1.12
			3	14			0.3397	0.268			0.54028	0.197			31	13			0.348	0.271			1.702	0.904
			9	14			0.40259	0.216			0.2649	0.244			9	10			0.216	0.3			0.669	1.688
			13	15			0.52858	0.307			0.47129	0.648			14	9			0.457	0.361			0.267	0.527
			14	15			0.49319	0.278			0.27332	0.404			30	7			0.474	0.299			0.62	1.876
			14	15			0.35629	0.278			0.48636	0.278			8	4			0.483	0.372			1.638	0.685
			3	7			0.46465	0.253			0.9859	0.473			4	4			0.238	0.188			0.6	0.956
			5	15			0.66841	0.244			1.60697	0.4			4	5			0.291	0.273			0.802	0.625
			5	13			0.32652	0.335			1.16392	0.747			75	6			0.286	0.262			1.167	0.353
			9	15			0.48086	0.35			0.64559	0.809			13	6			0.233	0.413			0.38	0.306
			9	15			0.28193	0.351			0.69669	0.521			8	11			0.29	0.275			1.838	0.449
			9	11			0.42845	0.377			1.00443	0.437			5	10			0.373	0.18			0.403	1.15
			9	15			0.45147	0.317			0.39082	0.542			5	34			0.365	0.206			0.444	0.386
			10	8			0.50165	0.278			0.54227	0.986			6	13			0.362	0.19			0.523	1.138
			9	8			0.45118	0.311			1.109	0.53			4	4			0.305	0.257			2.292	2.207
			5	13			0.4356	0.376			0.54009	0.308			4	4			0.426	0.238			0.586	1.874
			9	8			0.24427	0.271			0.6377	0.371			12	14			0.519	0.208			1.617	0.663
			4	5			0.71888	0.432			0.37592	0.418			4	60			0.163	0.186			0.703	0.627
			6	15			0.34045	0.409			0.37198	0.524			5	11			0.571	0.211			1.349	0.901
			3	19			0.42395	0.339			1.3969	0.276			16	11			0.401	0.149			1.208	0.39
			7	15			0.35739	0.345			0.11497	0.935			7	4			0.187	0.188			0.406	0.833
			7	5			0.41262	0.281			0.6373	0.621			7	11			0.24	0.306			2.151	0.601
			7	15			0.58661	0.328			0.25944	0.228			38	20			0.282	0.236			0.426	0.626
			7	15			0.34558	0.298			1.43114	0.798			15	6			0.406	0.221			0.59	0.838
			7	6			0.41415	0.324			0.50406	0.48			25	9			0.309	0.259			0.577	0.181
			6	19			0.34544	0.375			1.37759	0.568			7	6			0.182	0.183			0.377	1.358
			3	13			0.66063	0.325			0.76678	0.327			5	4			0.324	0.182			1.23	0.718
			6	15			0.27266	0.284			1.37468	0.719			7	11			0.481	0.405			0.645	1.747
			6	15			0.47739	0.413			0.13209	0.801			6	13			0.241	0.238			0.396	0.513
			6	13			0.55648	0.309			1.22776	0.681			6	5			0.475	0.526			2.164	0.729
			5	5			0.60274	0.397			1.03513	0.314			5	7			0.238	0.39			0.569	0.913
			4	10			0.76289	0.428			1.2812	0.61			8	9			0.375	0.326			0.142	0.506
			4	10			0.61712	0.416			0.24906	0.897			16	12			0.276	0.252			2.61	0.785
			3	11			0.7103	0.411			1.22057	0.584			4	16			0.239	0.241			1.033	0.632
			5	10			0.52495	0.325			1.03931	0.541			12	6			0.458	0.291			0.694	0.374
			3	7			0.57781	0.266			1.0402	0.675			9	15			0.342	0.18			0.906	0.869
			3	11			0.52117	0.264			1.08982	0.924			6	4			0.423	0.313			1.529	0.922
			3	10			0.55227	0.394			0.98342	0.285			16	45			0.214	0.211			0.374	0.67
			3	7			0.64155	0.411			1.04998	0.152			4	6			0.323	0.347			1.073	1.405
			3	12			0.39495	0.292			0.82865	1.045			24	4			0.136	0.487			0.705	0.726
			80	10			0.41552	0.24			0.22228	0.232			12	11			0.319	0.294			2.253	0.647
			3	7			0.42081	0.478			0.34742	0.757			61	6			0.266	0.324			1.158	1.658
			3	10			0.50085	0.241			0.27745	0.221			5	15			0.38	0.3			0.453	0.641
			3	4			0.37883	0.305			0.1493	0.532			7	24			0.207	0.253			2.712	0.201
			26	19			0.40929	0.341			1.27708	0.415			18	7			0.244	0.315			0.59	0.83
			4	9			0.49866	0.175			0.7713	0.308			9	4			0.394	0.378			1.962	0.463
			3	9			0.56228	0.387			0.21288	0.417			6	39			0.444	0.229			0.445	1.061
			3	7			0.56179	0.214			0.48461	1.154			17	6			0.351	0.475			0.427	1.003
			3	7			0.3166	0.486			0.4184	0.295			5	28			0.264	0.229			0.997	0.229
			3	9			0.23862	0.479			0.93536	0.496			12	4			0.33	0.17			0.856	0.447
			3	7			0.40713	0.433			0.96978	0.199			7	27			0.207	0.274			1.155	1.528
			14	5			0.42777	0.552			1.26184	0.674			13	7			0.586	0.302			0.386	0.229
			3	3			0.49725	0.485			1.21138	0.25			36	6			0.342	0.258			0.413	2.079
			23	9			0.39168	0.35			1.66792	0.141			9	4			0.314	0.575			0.906	1.66
			3	8			0.46721	0.472			1.2971	0.903			15	12			0.32	0.345			1.493	0.533
			15	8			0.42001	0.161			1.03389	0.631			16	6			0.163	0.213			0.294	0.756
			6	7			0.41325	0.24			1.7103	1.195			7	4			0.455	0.206			1.606	1.523
			30	8			0.41257	0.483			0.57978	0.142			52	44			0.214	0.196			1.311	0.679
			3	8			0.31137	0.239			1.40742	0.328			13	29			0.412	0.239			0.242	1.065
			30	6			0.38521	0.409			0.34789	0.471			12	12			0.146	0.336			0.108	0.787
			3	7			0.46716	0.447			1.54081	0.347			5	7			0.458	0.215			0.149	0.504
			3	5			0.49226	0.376			0.77896	0.816			23	11			0.269	0.197			1.832	0.32
			5	8			0.51805	0.394			0.91634	0.202			10	7			0.25	0.166			0.772	0.788
			3	5			0.26369	0.18			1.34797	0.417			11	4			0.261	0.352			0.129	0.781
			3	5			0.36633	0.334			0.62571	0.391			8	49			0.247	0.193			1.28	1.513
			4	6			0.47084	0.261			0.38759	0.579			24	11			0.264	0.294			0.438	0.957
			3	5			0.53134	0.546			0.84534	0.173			10	4			0.343	0.29			2.361	0.575
			24	6			0.41946	0.46			2.01483	0.421			5	17			0.299	0.279			1.285	0.858
			17	6			0.42741	0.507			1.32255	0.306			4	4			0.136	0.325			1.166	0.434
			16	6			0.41511	0.368			0.2489	0.203			16	7			0.618	0.317			2.195	0.256
			19	3			0.35078	0.449			1.27771	0.264			42	9			0.339	0.385			0.728	0.389
			6	6			0.29345	0.399			0.63337	0.469			4	6			0.229	0.31			2.636	0.731
			19	6			0.38576	0.385			0.56294	0.497			12	14			0.225	0.223			0.391	0.667
			10	6			0.38842	0.408			0.6043	0.958			4	15			0.121	0.224			1.77	1.125
			6	6			0.29202	0.379			0.17442	0.334			4	8			0.417	0.486			0.598	2.035
			26	6			0.40308	0.399			0.41587	0.415			4	13			0.725	0.141			1.399	0.642
			5	6			0.4117	0.387			0.54992	0.402			12	5			0.299	0.402			0.87	0.328
			10	6			0.3805	0.437			0.67105	0.851			5	53			0.41	0.223			0.85	0.135
			18	5			0.29509	0.265			0.6216	0.523			16	4			0.346	0.334			0.323	0.409
			8	6			0.42523	0.425			0.8394	0.517			4	8			0.125	0.329			1.062	0.729
			11	6			0.37442	0.389			0.26431	0.483			7	16			0.51	0.264			0.604	0.162
			3	6			0.45167	0.331			0.83651	1.569			32	9			0.355	0.338			1.018	0.425
			4	5			0.34641	0.48			0.6322	0.391			6	5			0.325	0.268			0.619	1.87
			6	6			0.55908	0.433			0.6099	0.59			4	25			0.333	0.302			0.509	0.741
			5	3			0.4589	0.555			0.1658	0.54			14	9			0.127	0.215			0.565	0.488
			19	6			0.38254	0.417			0.75184	0.502			17	4			0.548	0.19			1.17	0.212
			16	6			0.393	0.495			0.36028	0.383			24	6			0.477	0.299			0.281	0.532
			26	6			0.42659	0.358			0.70569	0.985			8	26			0.287	0.266			1.524	0.516
			9	3			0.27688	0.275			0.7852	0.098			11	25			0.265	0.277			1.237	0.859
			12	3			0.35256	0.259			0.78759	0.37			12	6			0.201	0.135			1.458	0.584
			21	6			0.40789	0.373			0.18655	0.359			56	55			0.355	0.205			0.825	0.806
			4	6			0.36069	0.455			0.13116	0.321			48	6			0.43	0.584			1.919	0.471
			23	3			0.39948	0.637			2.53921	0.185			6	37			0.465	0.156			0.728	0.688
			3	3			0.24824	0.164			0.87329	0.521			4	14			0.202	0.433			1.052	1.553
			14	4			0.37839	0.332			0.85242	0.381			6	15			0.162	0.227			1.491	1.967
			9	4			0.46859	0.349			1.01027	1.07			5	4			0.395	0.298			1.723	0.79
			7	3			0.44449	0.396			0.30891	0.161			54	19			0.558	0.353			1.833	0.076
			11	4			0.26439	0.272			0.59243	0.166			4	5			0.33	0.33			0.281	0.893
			18	4			0.42879	0.426			0.14812	0.706			5	6			0.456	0.35			0.759	1.127
			14	3			0.37235	0.315			0.32385	0.674			16	10			0.243	0.21			0.197	0.241
			4	3			0.4876	0.501			0.73578	0.976			4	14			0.6	0.252			0.926	1.594
			7	3			0.38377	0.257			0.8937	0.871			8	9			0.201	0.284			0.15	0.867
			11	4			0.37287	0.181			1.10554	1.039			4	5			0.328	0.229			0.431	0.738
			10	5			0.41968	0.43			1.36618	1.372			5	6			0.157	0.383			1.141	1.276
			19	39			0.37863	0.365			0.93211	0.897			20	15			0.245	0.294			0.774	0.665
			12	44			0.40312	0.315			0.49075	0.492			61	53			0.366	0.209			0.427	0.952
			11	44			0.37769	0.333			0.71227	0.996			17	7			0.286	0.465			0.537	0.5
			11	36			0.40449	0.289			0.36012	1.88			4	15			0.218	0.239			1.722	0.737
			3	35			0.39043	0.311			1.41279	0.802			18	5			0.331	0.384			0.436	1.253
			9	44			0.4942	0.35			1.15721	2.069			40	4			0.567	0.203			0.842	0.597
			8	9			0.28137	0.225			0.91476	0.653			10	12			0.331	0.247			1.452	0.543
			15	16			0.42027	0.275			1.065	0.694			4	4			0.315	0.292			0.322	0.437
			14	14			0.39613	0.335			0.43111	0.685			14	15			0.324	0.203			0.191	1.54
			15	44			0.38679	0.312			0.81894	0.484			14	60			0.191	0.185			1.12	0.571
			5	14			0.192	0.36			0.37595	0.627			7	28			0.242	0.277			0.22	0.549
			12	44			0.43375	0.313			0.55726	0.949			10	5			0.234	0.327			0.451	1.272
			5	44			0.2904	0.306			0.5349	0.807			7	10			0.189	0.325			2.68	0.997
			12	44			0.40319	0.335			0.90181	1.411			10	17			0.381	0.174			0.145	0.276
			3	29			0.26919	0.33			0.85846	1.362			20	4			0.354	0.273			1.144	2.094
			3	42			0.66697	0.336			0.59612	0.322			8	61			0.302	0.221			1.372	1.069
			10	39			0.41141	0.317			0.16135	0.712			4	19			0.327	0.344			1.019	1.148
			12	31			0.4577	0.325			1.61401	1.029			5	12			0.181	0.306			0.692	1.329
			3	44			0.41436	0.333			0.19332	0.605			4	19			0.278	0.32			2.48	0.57
			6	32			0.50601	0.329			0.64562	1.002			28	6			0.296	0.264			2.509	1.697
			9	12			0.43648	0.295			0.24425	1.636			12	20			0.295	0.205			0.198	0.87
			6	7			0.36484	0.287			1.14261	0.964			31	25			0.212	0.302			0.198	1.041
			9	44			0.47286	0.317			0.51245	1.421			6	14			0.252	0.243			2.549	0.703
			6	23			0.33941	0.337			1.3693	0.868			62	6			0.212	0.187			2.475	1.11
			6	5			0.29985	0.351			0.072	0.493			4	20			0.491	0.264			1.681	1.803
			6	44			0.38772	0.347			0.74759	0.845			16	20			0.542	0.246			1.463	2.268
			9	12			0.50143	0.315			0.15169	1.003			5	25			0.333	0.284			1.406	1.07
			3	54			0.61248	0.33			0.54277	0.738			4	7			0.302	0.374			1.38	0.859
			6	18			0.51888	0.39			0.36068	0.493			5	8			0.197	0.248			0.924	0.461
			6	44			0.43399	0.317			0.1305	1.276			31	24			0.533	0.268			0.767	0.823
			6	44			0.39732	0.376			0.48075	1.005			30	12			0.327	0.392			0.663	0.478
			6	22			0.38823	0.34			0.49476	0.344			5	8			0.307	0.235			1.431	1.969
			6	19			0.38528	0.236			1.00682	0.195			7	7			0.19	0.32			0.779	1.161
			12	5			0.32696	0.207			0.87857	1.032			5	11			0.338	0.294			0.434	0.603
			5	37			0.16836	0.269			0.75478	0.717			15	15			0.519	0.248			0.097	0.287
			6	40			0.32421	0.335			0.70098	0.857			10	12			0.07	0.554			0.781	1.108
			4	9			0.4057	0.309			0.45441	0.137			8	4			0.291	0.295			1.098	0.739
			5	46			0.29647	0.309			0.33434	1.284			5	11			0.506	0.384			0.371	0.587
			31	5			0.44959	0.41			1.76581	1.266			14	10			0.63	0.235			0.459	1.974
			4	18			0.28744	0.227			1.18399	0.407			13	23			0.336	0.248			1.193	1.205
			3	60			0.22605	0.328			0.89011	1.009			6	14			0.21	0.233			0.886	0.592
			6	10			0.39883	0.323			1.28541	1.714			7	4			0.12	0.286			0.159	0.717
			3	31			0.30084	0.272			0.28958	0.407			40	18			0.252	0.219			0.604	1.434
			8	10			0.44478	0.296			0.67237	0.322			61	6			0.348	0.288			1.139	1.019
			5	14			0.51485	0.294			1.11007	0.326			9	4			0.709	0.208			0.259	1.806
			5	11			0.55948	0.248			0.77621	0.329			7	4			0.3	0.293			0.365	0.902
			17	28			0.52677	0.287			0.87493	1.262			6	59			0.167	0.204			1.001	1.211
			8	31			0.50129	0.332			0.97168	0.788			8	10			0.272	0.345			1.897	0.553
			27	18			0.43718	0.277			0.23731	0.615			26	24			0.2	0.355			0.818	1.08
			4	3			0.75286	0.209			1.0562	0.651			10	36			0.414	0.167			0.522	0.652
			9	16			0.54591	0.246			1.77602	0.979			7	4			0.222	0.249			0.321	0.313
			20	5			0.46299	0.262			1.35222	0.218			6	12			0.138	0.292			0.814	0.759
			6	27			0.61957	0.367			0.95103	0.729			16	4			0.467	0.386			2.213	0.944
			23	4			0.41514	0.247			0.60337	0.343			30	9			0.55	0.239			0.91	2.219
			27	21			0.41454	0.342			0.81485	0.263			8	16			0.37	0.23			2.491	0.277
			10	22			0.57155	0.345			0.61305	0.72			5	5			0.258	0.315			1.082	1.862
			31	4			0.37464	0.368			0.44904	0.231			9	11			0.484	0.333			1.589	0.776
			15	15			0.48066	0.302			0.6893	0.285			23	6			0.176	0.426			0.506	0.538
			4	11			0.70288	0.322			0.46013	0.053			9	4			0.392	0.305			0.343	0.931
			4	9			0.75582	0.34			0.12101	1.07			7	5			0.482	0.123			1.887	0.234
			8	7			0.63856	0.513			0.29685	0.916			12	4			0.228	0.222			0.678	0.438
			8	60			0.60436	0.344			0.21006	0.68			5	5			0.303	0.259			0.777	0.708
			16	8			0.36998	0.341			0.66537	0.035			31	7			0.224	0.523			0.714	1.737
			5	6			0.51963	0.314			0.31505	0.643			13	9			0.351	0.221			0.261	1.147
			21	4			0.46065	0.201			1.21961	0.255			20	7			0.288	0.129			1.564	0.954
			17	59			0.37059	0.363			0.9736	0.07			7	9			0.209	0.332			1.079	1.826
			56	4			0.45682	0.372			0.52777	0.159			17	5			0.216	0.472			1.142	0.419
			7	11			0.35801	0.39			1.32362	0.822			19	4			0.269	0.246			0.664	1.405
			16	7			0.35426	0.555			0.53206	0.257			6	45			0.282	0.215			0.459	0.973
			24	8			0.46491	0.376			0.86186	0.158			5	6			0.431	0.53			0.529	0.491
			11	7			0.45395	0.442			0.36699	1.5			5	16			0.423	0.307			2.076	0.434
			29	8			0.4425	0.393			0.93605	1.583			9	6			0.379	0.382			1.623	0.617
			35	3			0.43701	0.516			0.56385	1.125			8	16			0.138	0.427			0.562	0.946
			23	15			0.35593	0.287			0.85254	0.209			11	12			0.424	0.176			0.748	0.438
			7	5			0.49832	0.379			0.4092	0.447			60	47			0.309	0.168			1.312	0.449
			7	9			0.64186	0.496			0.51825	0.583			5	13			0.285	0.264			1.145	0.377
			13	15			0.40365	0.474			1.52891	0.641			8	35			0.398	0.19			0.551	0.499
			8	14			0.4981	0.387			0.77423	1.025			10	5			0.444	0.238			0.805	0.481
			3	15			0.63888	0.356			0.15301	0.977			10	12			0.373	0.28			0.28	1.639
			19	5			0.41603	0.474			0.83139	0.429			6	6			0.24	0.496			1.466	0.279
			8	4			0.43738	0.382			0.61941	1.169			8	6			0.179	0.234			0.549	0.56
			54	3			0.41885	0.382			1.10179	1.228			13	7			0.328	0.278			1.224	0.744
			15	3			0.37118	0.44			0.41078	2.59			4	7			0.365	0.27			0.906	0.734
			12	7			0.34401	0.484			1.66561	1.201			9	5			0.423	0.336			0.547	0.708
			9	26			0.37035	0.369			0.40557	0.519			10	39			0.203	0.231			1.03	0.222
			9	7			0.40179	0.272			1.32143	2.208			10	4			0.226	0.265			0.576	0.617
			24	4			0.40274	0.259			0.34514	1.028			7	43			0.184	0.225			0.829	0.792
			18	8			0.45296	0.351			0.64373	1.014			11	10			0.287	0.21			1.12	0.894
			29	11			0.39754	0.349			0.45818	1.259			38	15			0.417	0.32			0.704	1.257
			6	11			0.55263	0.361			0.291	1.047			11	15			0.275	0.266			2.031	0.728
			13	29			0.41668	0.308			0.89462	1.419			8	11			0.439	0.242			0.344	1.124
			17	9			0.40745	0.3			0.0759	0.346			6	4			0.408	0.454			2.814	0.569
			8	17			0.28638	0.358			0.47081	1.007			4	7			0.243	0.4			0.493	0.602
			3	35			0.47986	0.316			0.48521	1.06			5	46			0.248	0.224			1.439	0.749
			10	31			0.38514	0.364			0.22321	0.381			10	11			0.201	0.37			1.59	1.627
			24	31			0.38051	0.262			0.74956	1.143			5	7			0.315	0.502			0.346	1.036
			18	11			0.43595	0.294			0.74746	1.073			32	45			0.441	0.251			1.252	0.398
			18	11			0.36017	0.331			0.67317	0.749			5	4			0.275	0.38			0.305	1.041
			6	6			0.4833	0.422			1.19188	0.648			18	4			0.324	0.296			0.994	0.852
			3	8			0.62803	0.296			0.28028	0.974			7	7			0.305	0.263			1.457	0.818
			4	31			0.38609	0.308			0.99585	1.184			18	21			0.335	0.51			0.128	0.389
			16	3			0.52945	0.406			0.64987	0.942			17	4			0.466	0.258			2.602	1.007
			7	8			0.45027	0.258			0.26056	0.426			8	12			0.263	0.36			1.592	0.628
			8	7			0.5227	0.255			0.34009	0.335			4	5			0.251	0.242			0.978	0.333
			7	11			0.23238	0.362			0.16231	0.795			14	4			0.377	0.178			2.028	2.245
			12	29			0.5387	0.255			0.3677	0.383			17	21			0.5	0.246			0.309	0.834
			4	13			0.38497	0.417			0.66748	0.378			10	38			0.44	0.236			0.714	0.111
			40	11			0.43214	0.258			0.51263	1.284			7	24			0.163	0.293			1.499	0.773
			8	11			0.50794	0.338			0.63003	0.571			8	21			0.486	0.257			0.59	1.883
			9	31			0.4612	0.327			0.65844	1.166			8	10			0.374	0.252			0.108	1.339
			3	3			0.43647	0.551			0.68806	0.779			9	5			0.263	0.282			1.221	0.369
			6	43			0.49525	0.267			1.47053	0.553			6	13			0.313	0.371			0.312	1.87
			5	10			0.56264	0.279			1.05197	0.1			25	7			0.242	0.248			0.641	0.799
			4	6			0.59238	0.329			2.39733	0.763			9	20			0.288	0.365			0.615	0.918
			3	19			0.59057	0.285			0.68158	0.286			9	4			0.249	0.263			0.6	0.979
			10	3			0.38187	0.469			2.20255	0.485			5	7			0.39	0.5			1.187	1.107
			3	3			0.55058	0.38			0.31301	0.477			4	5			0.29	0.261			1.46	0.161
			3	14			0.42905	0.314			1.45856	1.527			19	26			0.239	0.173			2.44	0.722
			11	25			0.5702	0.326			0.63659	0.385			10	10			0.529	0.264			0.328	0.901
			27	20			0.43655	0.349			0.27674	0.845			9	33			0.302	0.34			0.445	0.347
			5	18			0.51453	0.327			0.50754	0.628			7	5			0.17	0.17			0.985	1.616
			6	13			0.53122	0.244			0.74129	0.333			14	69			0.434	0.224			1.591	1.395
			6	3			0.60546	0.353			0.31609	1.74			57	43			0.303	0.247			1.936	1.216
			21	10			0.42985	0.363			0.71392	0.118			11	16			0.327	0.277			0.96	1.088
			3	4			0.27604	0.52			0.82945	0.726			4	5			0.635	0.444			1.133	1.443
			6	22			0.41427	0.333			0.40698	0.681			9	16			0.37	0.154			2.634	0.641
			5	22			0.39078	0.303			0.44366	1.041			4	32			0.25	0.232			1.136	0.75
			6	27			0.33962	0.361			0.54397	0.567			5	9			0.392	0.458			0.771	0.838
			22	3			0.50628	0.471			1.95303	0.747			5	5			0.309	0.33			1.039	0.275
			21	3			0.48683	0.765			0.43528	0.762			15	6			0.319	0.246			0.445	0.736
			20	24			0.3869	0.391			1.31697	1.645			10	9			0.268	0.283			1.437	1.034
			23	18			0.44092	0.298			2.4469	2.542			14	5			0.281	0.229			1.965	0.183
			28	6			0.48084	0.231			1.6473	0.945			8	7			0.132	0.394			1.225	0.768
			31	19			0.43681	0.253			3.33969	1.103			4	4			0.316	0.286			0.728	1.557
			3	33			0.36038	0.408			0.50427	0.977			56	4			0.141	0.331			0.467	1.667
			4	5			0.56348	0.29			0.4867	1.035			14	5			0.322	0.299			0.545	0.551
			10	33			0.59809	0.262			0.34635	0.451			56	4			0.261	0.398			1.403	0.249
			5	33			0.4829	0.363			1.55205	0.759			4	7			0.23	0.185			0.551	0.238
			10	16			0.39622	0.379			0.8183	0.41			9	7			0.393	0.368			0.666	0.321
			5	33			0.42857	0.397			1.33512	0.965			20	8			0.303	0.224			1.653	0.881
			5	19			0.30551	0.347			1.07485	0.154			5	19			0.255	0.33			0.546	0.357
			5	19			0.57534	0.334			2.73905	0.23			8	10			0.338	0.379			0.732	1.301
			5	19			0.51357	0.312			0.222	0.693			6	7			0.229	0.256			0.538	0.707
			27	8			0.4387	0.259			1.19424	0.321			6	13			0.365	0.258			1.148	0.758
			6	4			0.5082	0.473			0.96454	0.848			48	29			0.22	0.253			1.222	0.716
			28	8			0.37637	0.177			1.99228	0.076			14	10			0.342	0.389			1.69	1.965
			13	13			0.53398	0.389			1.74995	0.137			55	12			0.41	0.211			1.386	0.112
			27	6			0.50007	0.488			0.51197	1.741			5	17			0.457	0.233			1.368	0.69
			12	7			0.43004	0.3			0.26007	2.021			4	13			0.487	0.229			0.286	0.862
			7	14			0.39542	0.382			0.44794	1.111			7	33			0.282	0.579			0.538	1.145
			8	14			0.39347	0.353			0.25427	1.31			7	4			0.182	0.258			1.062	0.608
			16	6			0.42728	0.333			1.8826	0.451			9	36			0.246	0.467			0.958	1.108
			18	14			0.48142	0.381			0.8292	1.608			29	5			0.256	0.402			2.011	0.361
			3	3			0.52208	0.237			0.77738	1.235			4	4			0.254	0.275			0.704	0.316
			9	5			0.3872	0.299			2.10472	0.656			8	5			0.369	0.3			2.004	0.569
			4	8			0.27337	0.384			0.33993	0.49			7	4			0.276	0.335			1.084	0.676
			3	29			0.34832	0.442			0.87388	0.16			5	8			0.405	0.24			0.9	0.302
			21	26			0.40216	0.401			0.30993	0.536			7	43			0.322	0.113			1.982	0.671
			4	5			0.32997	0.48			0.53005	0.514			7	10			0.36	0.303			0.703	0.994
			20	5			0.38359	0.317			1.52866	0.758			9	38			0.227	0.284			0.691	0.937
			3	18			0.33487	0.303			1.28018	0.077			5	4			0.327	0.244			0.698	0.485
			10	3			0.44897	0.435			0.95884	0.202			9	38			0.16	0.461			0.572	0.837
			9	16			0.44379	0.468			1.60415	0.903			13	6			0.482	0.341			2.24	1.696
			13	23			0.54151	0.366			1.2965	0.916			55	12			0.275	0.279			1.368	0.978
			10	5			0.492	0.246			1.9873	0.749			13	10			0.297	0.404			0.627	1.402
			20	14			0.55164	0.418			0.86998	1.03			13	4			0.191	0.347			1.679	0.484
			6	4			0.48887	0.496			2.50923	0.576			12	12			0.194	0.227			0.92	0.234
			9	19			0.39602	0.387			1.0592	0.264			4	15			0.386	0.28			1.021	0.681
			6	3			0.4087	0.322			1.36735	0.893			24	15			0.32	0.241			0.705	1.196
			10	17			0.64897	0.499			0.44226	0.359			4	4			0.756	0.244			2.027	0.912
			13	15			0.45955	0.33			1.32667	0.411			9	13			0.224	0.249			0.532	0.282
			10	9			0.51557	0.502			1.11228	0.793			6	38			0.442	0.29			2.02	0.682
			7	5			0.45145	0.49			0.26486	0.611			4	24			0.454	0.259			0.96	1.146
			13	4			0.42542	0.672			1.89948	0.77			16	20			0.346	0.251			0.493	0.538
			5	3			0.5079	0.335			0.90326	0.703			8	24			0.325	0.262			1.2	0.467
			3	8			0.42265	0.397			0.33478	0.892			4	29			0.355	0.555			0.43	1.063
			11	13			0.37471	0.349			0.06414	0.968			6	4			0.333	0.35			0.534	0.328
			4	5			0.62306	0.332			0.40691	0.888			11	8			0.272	0.29			0.238	0.755
			4	10			0.64226	0.335			0.39005	1.008			8	38			0.23	0.42			0.867	0.538
			12	13			0.28595	0.375			2.52804	0.872			8	9			0.441	0.253			0.383	0.216
			11	13			0.46285	0.395			1.40702	0.755			5	17			0.427	0.245			0.337	0.747
			11	7			0.36559	0.567			1.58693	0.731			8	8			0.211	0.432			0.722	0.751
			10	13			0.45266	0.328			1.06886	0.883			7	11			0.461	0.271			0.268	0.783
			7	13			0.37252	0.415			0.80318	1.051			8	12			0.236	0.134			0.945	0.815
			4	13			0.54992	0.413			2.86976	1.101			22	19			0.303	0.228			0.911	2.05
			13	13			0.33304	0.404			1.05656	0.875			6	7			0.313	0.202			0.539	0.577
			6	13			0.425	0.363			0.91774	1.036			12	16			0.527	0.236			0.488	0.283
			4	13			0.34115	0.437			1.16708	0.308			7	29			0.259	0.178			0.626	1.483
			9	13			0.42086	0.424			0.75602	1.224			8	4			0.636	0.271			1.387	1.706
			9	8			0.32383	0.262			0.94695	0.588			7	6			0.163	0.592			0.256	0.619
			9	13			0.43659	0.367			1.95585	0.426			18	5			0.288	0.344			1.097	0.594
			9	13			0.28963	0.444			0.76438	1.164			4	16			0.4	0.237			1.733	0.838
			6	6			0.56113	0.407			2.3099	0.907			9	4			0.341	0.358			1.219	0.3
			3	13			0.54737	0.398			0.68455	1.422			8	4			0.225	0.279			0.968	0.776
			5	4			0.47078	0.442			1.3097	1.429			4	24			0.399	0.239			1.851	1.119
			8	13			0.50414	0.449			2.93432	0.327			4	9			0.436	0.314			1.284	0.382
			4	11			0.75452	0.492			0.39077	0.659			9	4			0.608	0.21			0.554	1.904
			6	12			0.42477	0.397			0.55297	0.561			8	38			0.348	0.394			0.55	1.018
			5	12			0.38771	0.471			3.17247	0.407			6	9			0.238	0.197			0.382	0.508
			6	10			0.50547	0.304			0.43427	0.252			9	49			0.219	0.31			1.077	1.038
			6	9			0.41584	0.39			1.23478	0.196			5	4			0.317	0.222			2.866	1.032
			6	8			0.39794	0.447			1.66874	0.192			66	37			0.249	0.205			0.797	2.089
			3	3			0.61374	0.664			0.37521	0.679			6	6			0.404	0.349			0.304	0.68
			5	10			0.38005	0.393			1.49233	0.336			11	10			0.342	0.292			1.847	1.206
			5	10			0.38926	0.371			0.79801	0.565			6	7			0.165	0.126			0.929	2.226
			3	8			0.60647	0.421			1.11826	1.99			4	10			0.301	0.29			0.527	0.123
			3	4			0.43665	0.362			0.40634	0.824			4	21			0.274	0.224			0.081	0.607
			3	6			0.35917	0.378			2.22358	0.296			14	27			0.361	0.334			1.334	1.926
			4	7			0.34729	0.434			0.33755	0.601			8	5			0.326	0.406			0.436	1.905
			32	7			1.64568	0.367			0.26107	0.621			21	6			0.587	0.503			0.125	0.763
			51	4			0.50494	0.343			1.62449	1.003			4	6			0.213	0.281			0.488	1.152
			34	6			0.52674	0.379			2.36045	2.19			4	15			0.379	0.252			0.585	0.6
			72	5			1.51696	0.568			1.91487	0.33			4	36			0.548	0.277			0.829	0.45
			14	5			1.20579	0.462			2.22987	0.632			19	16			0.469	0.254			0.6	0.517
			39	4			0.55756	0.553			1.63842	1.049			4	5			0.345	0.362			0.812	0.462
			78	3			0.42189	0.356			0.51844	1.084			4	4			0.247	0.551			1.933	1.005
			8	3			0.40908	0.493			0.63722	1.566			4	6			0.269	0.167			1.823	0.466
			23	3			0.52586	0.339			0.29569	1.492			5	4			0.412	0.239			0.309	0.815
			29	9			0.23127	0.271			0.46325	0.924			4	7			0.395	0.321			0.804	1.425
			5	13			0.45135	0.369			1.44593	0.987			12	31			0.326	0.137			1.542	1.641
			18	40			0.35228	0.319			1.49628	0.859			8	49			0.241	0.323			1.183	0.441
			21	7			0.21541	0.395			0.52878	0.852			8	15			0.367	0.294			0.634	0.344
			13	11			0.69832	0.261			0.52987	0.974			4	11			0.514	0.355			0.968	1.142
			15	25			1.42284	0.318			1.92954	1.134			4	5			0.219	0.215			0.409	2.274
			13	27			0.28667	0.287			0.30015	0.983			12	37			0.297	0.34			0.702	1.289
			15	69			0.50884	0.342			0.63304	1.588			4	6			0.27	0.254			1.011	1.192
			9	15			0.22045	0.344			0.73164	1.132			7	8			0.194	0.381			0.533	0.566
			37	8			1.5472	0.26			1.07329	0.781			5	4			0.313	0.246			2.076	0.059
			13	40			0.3666	0.279			1.02586	1.653			14	30			0.264	0.304			0.407	0.948
			79	19			0.90881	0.338			1.15285	0.947			8	14			0.193	0.233			0.858	0.568
			48	10			1.6441	0.299			0.9648	1.184			7	17			0.309	0.182			0.653	0.532
			32	25			0.69596	0.296			1.45491	1.797			9	47			0.224	0.336			1.224	0.751
			59	34			0.53908	0.289			0.44301	1.615			4	5			0.31	0.35			0.927	1.134
			30	44			0.51819	0.32			0.54	1.791			9	6			0.401	0.237			2.152	1.289
			21	31			0.55764	0.308			0.36608	1.268			20	25			0.482	0.251			0.615	1.255
			17	44			0.45417	0.333			0.66253	1.769			4	9			0.34	0.222			1.665	1.18
			75	25			1.18334	0.303			0.17876	1.126			16	4			0.114	0.214			1.16	1.581
			12	40			0.56409	0.29			0.5776	1.189			5	24			0.314	0.452			0.278	0.953
			5	6			0.51144	0.446			0.83288	1.415			22	6			0.522	0.125			1.888	0.66
			20	44			0.9604	0.332			0.92362	0.572			4	4			0.257	0.207			0.387	2.135
			22	23			1.26689	0.434			0.13665	1.108			6	22			0.311	0.31			1.205	0.695
			48	12			0.46729	0.287			1.002	0.941			5	5			0.117	0.233			0.325	0.608
			26	16			1.15951	0.391			0.3399	1.051			5	13			0.262	0.292			0.762	0.4
			5	44			0.49964	0.356			2.70152	0.908			17	16			0.365	0.327			0.334	0.653
			12	35			1.27336	0.283			0.87465	0.569			10	9			0.298	0.319			0.386	0.781
			4	28			1.2164	0.277			1.09976	1.28			51	6			0.173	0.191			1.216	1.79
			59	44			0.40766	0.343			1.24499	1.656			6	13			0.427	0.305			0.266	0.79
			26	56			0.193	0.343			0.50062	1.274			5	7			0.314	0.138			1.35	1.111
			40	5			0.45873	0.356			0.17829	0.989			6	64			0.301	0.416			1.283	0.341
			14	44			0.26136	0.343			2.8783	1.538			28	6			0.176	0.372			0.396	0.361
			19	44			0.51966	0.333			1.52933	1.411			17	10			0.351	0.294			0.548	1.235
			11	44			0.35399	0.334			1.3509	1.844			6	5			0.252	0.156			1.189	0.659
			43	44			0.95856	0.317			0.40818	1.339			17	4			0.316	0.269			0.241	0.261
			9	6			1.00783	0.453			1.73526	0.971			6	33			0.219	0.295			0.436	0.225
			7	44			0.30373	0.346			0.14616	1.377			7	7			0.293	0.281			0.477	0.468
			14	40			0.87345	0.327			2.4171	0.474			37	6			0.172	0.229			0.673	0.676
			37	49			0.45566	0.34			0.14455	0.692			16	4			0.176	0.266			1.155	1.095
			12	44			0.56576	0.318			1.16084	0.523			5	8			0.488	0.283			0.185	1.17
			29	14			1.0944	0.346			0.28089	0.83			10	10			0.343	0.195			0.208	1.262
			53	13			1.16052	0.292			1.5729	0.652			17	11			0.294	0.339			0.578	0.402
			11	46			1.02357	0.375			0.88948	1.52			6	24			0.28	0.222			0.854	0.675
			45	33			0.90296	0.299			0.30271	0.897			7	63			0.383	0.336			0.357	0.862
			45	20			0.83967	0.228			0.37395	1.654			4	9			0.278	0.255			2.161	1.257
			8	31			1.17783	0.339			1.23091	1.186			5	4			0.306	0.382			0.367	0.353
			20	4			1.64468	0.164			1.90755	1.067			5	6			0.234	0.453			1.139	1.599
			58	8			1.31063	0.294			0.59481	0.835			6	6			0.256	0.301			0.212	1.191
			9	5			0.62238	0.332			1.89805	0.355			5	48			0.431	0.239			0.33	0.239
			68	24			1.52617	0.312			0.73767	0.383			6	40			0.434	0.332			1.252	0.71
			46	7			0.8306	0.306			2.38537	0.997			31	25			0.353	0.334			1.611	2.044
			6	28			0.79829	0.347			1.85311	1.251			27	4			0.251	0.267			0.767	0.971
			20	5			0.61449	0.327			2.56236	0.224			5	27			0.386	0.577			0.945	2.35
			7	46			0.45772	0.332			1.13039	0.173			6	4			0.162	0.288			0.172	1.31
			52	44			0.21185	0.371			1.20765	0.748			10	11			0.431	0.268			0.713	0.68
			49	38			0.694	0.376			0.30609	0.328			5	10			0.253	0.488			0.696	1.113
			6	7			0.74537	0.331			0.34148	0.267			7	6			0.345	0.31			2.809	0.285
			40	24			0.38128	0.276			1.34864	0.896			5	23			0.328	0.226			0.746	1.258
			21	3			0.45038	0.309			2.36628	0.335			4	6			0.168	0.335			0.212	0.748
			44	36			0.61945	0.379			1.21299	1.665			5	10			0.271	0.343			0.68	0.94
			15	10			0.47138	0.378			0.61471	0.282			7	29			0.393	0.245			1.186	0.858
			33	11			1.55196	0.323			0.76947	0.498			10	15			0.407	0.277			0.793	0.704
			47	77			1.09713	0.362			0.99525	0.389			4	6			0.181	0.313			0.389	0.337
			17	3			1.05635	0.391			2.14877	0.492			5	7			0.268	0.163			2.386	1.23
			6	31			1.19034	0.334			1.11657	0.608			8	12			0.168	0.314			1.602	0.401
			34	31			1.04051	0.293			1.18207	0.126			6	10			0.237	0.402			1.116	0.682
			25	11			0.51334	0.331			1.61775	0.844			11	4			0.418	0.188			0.671	1.438
			28	31			1.59206	0.351			0.84298	0.391			35	13			0.222	0.281			2.087	0.586
			35	8			0.58822	0.452			0.39901	1.756			10	7			0.321	0.382			0.487	0.553
			25	28			0.53086	0.27			0.24147	0.698			8	14			0.302	0.329			2.751	1.83
			28	21			1.08831	0.318			1.01834	1.161			5	10			0.302	0.332			0.972	2.263
			6	5			0.36495	0.251			0.94333	1.057			4	5			0.267	0.433			0.299	1.28
			9	15			0.65085	0.278			0.51139	0.13			10	4			0.277	0.298			0.698	0.084
			49	4			0.58658	0.259			0.78683	0.324			11	36			0.222	0.25			1.074	1.259
			6	4			0.41468	0.241			1.06913	0.754			4	5			0.219	0.217			0.494	0.872
			34	33			1.01664	0.443			0.23174	0.603			15	48			0.265	0.51			1	0.294
			11	38			0.42857	0.31			1.26921	0.182			5	5			0.297	0.438			0.248	0.556
			24	5			0.8855	0.423			0.51927	0.5			19	7			0.245	0.247			2.045	1.747
			16	17			1.15303	0.31			0.79122	0.249			6	17			0.524	0.459			0.649	1.36
			34	14			0.42127	0.325			1.3209	0.56			27	5			0.15	0.387			0.534	1.098
			32	40			0.48886	0.339			0.31217	0.345			7	5			0.357	0.331			0.856	0.153
			45	10			1.1982	0.345			1.64604	0.202			4	7			0.342	0.216			0.669	0.53
			13	3			0.58072	0.39			1.55442	0.743			7	17			0.344	0.333			1.653	0.936
			11	24			1.14163	0.423			1.29042	0.568			45	4			0.311	0.339			0.387	1.941
			34	3			1.05506	0.284			1.15789	0.483			6	5			0.491	0.23			0.671	0.286
			15	6			0.3405	0.269			1.94326	1.234			5	6			0.313	0.315			0.783	0.214
			25	6			1.54844	0.301			0.32781	1.875			5	11			0.359	0.385			0.496	2.077
			13	32			0.40608	0.32			1.28923	0.192			21	4			0.4	0.321			0.362	0.341
			46	3			0.61086	0.293			2.75855	0.513			6	28			0.201	0.137			0.806	0.129
			14	6			0.52702	0.291			0.74292	0.206			5	8			0.425	0.288			1.529	0.394
			30	5			1.71827	0.178			0.39884	0.425			4	9			0.373	0.31			1.208	1.376
			5	15			0.32876	0.312			0.73803	0.537			6	14			0.332	0.285			0.302	0.795
			16	7			0.56368	0.343			0.81345	0.752			6	23			0.218	0.235			1.35	2.313
			36	17			1.0692	0.407			1.60622	0.902			13	28			0.162	0.227			1.951	0.688
			4	7			1.09119	0.295			0.52835	0.318			7	28			0.263	0.243			0.587	0.613
			54	27			1.20745	0.381			0.68982	0.254			5	43			0.361	0.599			0.667	0.84
			21	6			1.33908	0.349			1.57616	0.505			21	4			0.177	0.184			2.046	1.459
			28	8			0.97583	0.343			0.31245	0.505			13	5			0.315	0.356			1.257	0.205
			9	17			0.46983	0.381			1.15873	0.325			5	13			0.234	0.271			1.518	0.48
			59	6			0.51384	0.332			0.49664	0.549			5	7			0.301	0.23			1.472	0.584
			23	51			0.23376	0.374			1.682	0.224			4	16			0.358	0.399			0.756	1.551
			14	3			0.66629	0.503			1.71449	0.659			16	6			0.185	0.371			0.397	0.807
			21	3			0.5465	0.405			0.74426	0.173			5	4			0.354	0.2			1.374	0.777
			32	7			1.50725	0.385			0.20391	0.229			5	25			0.154	0.248			1.427	0.167
			24	11			0.54507	0.357			1.23833	0.568			10	47			0.264	0.219			0.794	0.4
			4	10			0.46459	0.435			0.75221	0.373			46	24			0.429	0.326			0.33	0.184
			4	11			0.77556	0.407			1.56481	0.089			9	20			0.204	0.223			0.721	1.487
			8	13			0.51303	0.464			0.36181	0.935			5	46			0.246	0.333			1.399	0.599
			9	13			0.44493	0.381			0.44764	0.333			5	10			0.296	0.247			1.144	0.126
			22	9			0.55149	0.424			2.48732	0.205			4	26			0.438	0.271			0.967	1.073
			67	26			0.85505	0.524			1.7703	0.648			5	5			0.301	0.291			1.594	0.887
			16	10			0.76896	0.429			0.85302	0.156			8	10			0.223	0.226			0.211	0.977
			5	7			0.7367	0.609			0.4771	0.668			5	25			0.247	0.225			0.994	0.901
			30	10			0.81502	0.58			0.39341	0.35			5	8			0.552	0.337			1.609	0.841
			16	22			0.98007	0.404			1.97011	1.111			7	12			0.26	0.294			0.662	0.148
			59	10			0.35119	0.474			0.71729	0.377			4	15			0.318	0.388			0.962	0.337
			66	21			0.98315	0.3			0.92604	2.075			38	6			0.316	0.419			0.946	0.388
			58	20			1.43756	0.368			0.80096	0.162			4	4			0.346	0.38			1.541	0.44
			40	8			0.32551	0.579			2.51118	0.269			5	5			0.311	0.325			0.305	0.21
			8	8			0.56238	0.628			1.22023	0.38			5	22			0.319	0.189			0.452	0.313
			8	5			0.6328	0.476			0.28647	0.471			16	26			0.329	0.326			0.315	0.586
			22	11			0.89064	0.408			1.30273	1.9			7	16			0.167	0.24			0.6	0.584
			17	18			0.54668	0.394			0.29343	0.241			9	5			0.296	0.399			0.84	0.576
			8	6			0.23243	0.487			0.64282	0.227			11	4			0.303	0.226			0.722	0.78
			7	3			1.42802	0.529			0.78143	1.792			9	14			0.277	0.44			1.016	0.778
			48	32			0.62636	0.287			1.54218	0.825			9	7			0.11	0.392			1.551	0.624
			10	3			1.54752	0.286			1.90501	0.625			10	4			0.408	0.331			1.658	1.374
			26	3			1.04454	0.437			0.35617	1.219			22	5			0.304	0.451			0.215	0.585
			10	15			0.8598	0.352			0.46284	1.208			15	16			0.274	0.347			0.724	0.946
			25	3			1.09605	0.26			0.84459	1.036			45	10			0.371	0.425			1.16	0.22
			5	20			0.47506	0.34			1.47772	1.187			5	6			0.357	0.222			0.262	0.433
			22	3			0.4543	0.503			0.45118	1.082			17	20			0.202	0.386			0.715	1.064
			12	3			1.51883	0.349			0.131	1.191			7	6			0.232	0.263			1.243	0.754
			5	50			1.12397	0.392			0.30876	0.744			5	10			0.524	0.461			1.066	1.112
			9	4			1.50595	0.449			1.65876	0.408			13	4			0.377	0.518			2.013	0.576
			14	7			0.56657	0.383			0.93204	1.148			25	5			0.241	0.206			0.627	1.43
			14	11			0.91148	0.351			2.21855	1.888			15	12			0.225	0.265			0.945	0.192
			9	11			0.26258	0.318			1.75339	1.195			6	8			0.397	0.278			0.537	0.979
			19	11			1.56066	0.324			0.53404	1.278			4	38			0.348	0.169			0.686	1.609
			14	3			0.19748	0.427			0.24017	1.398			11	22			0.365	0.479			0.937	2.103
			29	11			1.7063	0.338			1.18141	1.387			12	12			0.47	0.284			0.426	0.154
			23	11			1.26788	0.382			2.05629	0.349			8	12			0.402	0.187			0.691	0.969
			21	45			1.30017	0.313			0.20778	0.488			7	5			0.294	0.304			1.5	0.461
			20	23			1.09401	0.297			1.83089	2.29			4	22			0.337	0.301			1.428	0.586
			63	4			0.61289	0.501			0.67794	1.054			8	5			0.317	0.301			0.754	0.596
			8	15			1.30123	0.392			0.69433	1.164			5	13			0.41	0.304			2.091	0.162
			5	11			1.07575	0.263			1.68556	0.58			4	17			0.417	0.298			1.446	0.667
			72	15			1.62072	0.312			1.22794	1.233			6	13			0.242	0.318			0.758	0.577
			11	11			0.26579	0.261			0.4693	0.625			6	8			0.292	0.233			0.911	0.213
			24	11			1.67579	0.312			0.60474	1.692			4	22			0.307	0.303			0.458	0.722
			4	8			1.17433	0.259			2.16624	1.022			6	13			0.514	0.294			2.161	1.364
			12	45			1.28359	0.315			0.55996	1.089			7	27			0.307	0.435			1.312	1.31
			21	31			0.4416	0.328			0.44327	0.582			10	5			0.358	0.346			0.282	0.411
			27	11			1.44175	0.306			0.5167	0.825			7	4			0.221	0.239			0.819	1.239
			50	11			0.98977	0.317			2.06932	0.49			4	11			0.324	0.319			1.055	0.469
			5	8			1.1159	0.359			1.06975	1.129			4	16			0.349	0.197			0.415	1.177
			65	11			0.88468	0.297			1.20687	0.606			6	13			0.201	0.49			1.607	1.108
			79	3			0.85555	0.652			0.51919	0.809			13	4			0.166	0.395			0.969	1.252
			16	11			1.19373	0.304			1.70863	0.746			17	10			0.326	0.426			1.441	2.004
			6	15			1.34103	0.359			0.91924	0.885			4	5			0.383	0.199			0.407	0.495
			68	11			1.19119	0.457			2.80797	0.637			30	5			0.298	0.372			2.019	0.785
			11	16			0.43902	0.398			0.40002	2.156			44	18			0.24	0.442			1.235	1.874
			5	7			0.55341	0.338			0.40279	0.593			5	5			0.38	0.271			1.115	0.243
			10	5			0.55485	0.363			0.24713	0.183			9	6			0.227	0.293			0.3	1.697
			22	9			1.45955	0.537			1.29023	1.492			7	12			0.371	0.485			0.636	0.383
			6	31			1.30507	0.318			0.35689	0.54			4	4			0.367	0.269			0.44	1.071
			71	22			1.16506	0.312			1.82346	0.386			9	12			0.352	0.194			0.999	1.44
			5	8			1.20584	0.253			0.38908	0.828			23	36			0.429	0.221			0.956	0.412
			32	31			0.47807	0.328			0.10902	0.339			6	12			0.432	0.309			0.773	0.733
			4	31			0.68607	0.347			0.93718	0.093			11	7			0.215	0.27			0.891	1.003
			12	11			0.28574	0.402			1.11705	1.408			6	20			0.424	0.258			0.451	0.535
			13	4			1.13687	0.337			1.48254	0.646			4	42			0.423	0.263			0.473	1.25
			75	5			0.54485	0.508			2.0287	1.563			5	4			0.266	0.44			1.419	1.034
			10	28			0.37764	0.348			1.12714	0.699			26	4			0.333	0.24			0.563	0.835
			71	8			0.93078	0.326			1.03173	0.348			9	18			0.242	0.278			2.047	0.408
			4	3			0.47661	0.305			1.54317	1.102			5	8			0.249	0.225			0.41	2.277
			4	5			0.36153	0.325			0.16834	0.535			6	5			0.326	0.29			1.722	1.69
			4	23			1.32146	0.329			2.48441	0.276			4	9			0.237	0.244			1.383	0.281
			10	24			0.42846	0.298			0.80606	0.767			11	29			0.436	0.382			1.053	0.626
			7	6			0.47453	0.324			2.25466	0.573			14	4			0.417	0.407			0.655	0.419
			5	6			0.91493	0.422			1.43509	0.748			12	15			0.343	0.183			1.064	1.024
			20	18			0.70275	0.403			0.79598	0.609			15	20			0.268	0.297			0.304	0.565
			9	4			0.91078	0.35			0.72888	0.484			5	7			0.276	0.301			0.172	0.409
			26	11			1.2792	0.344			1.28692	1.434			8	9			0.41	0.211			0.134	0.653
			17	3			1.28441	0.455			2.21321	1.418			9	41			0.394	0.292			0.255	0.277
			15	13			1.30807	0.276			1.12405	0.186			9	19			0.183	0.326			0.165	0.78
			50	3			1.71206	0.549			2.89165	0.546			27	7			0.283	0.266			1.757	1.462
			9	9			0.61452	0.202			0.59189	0.619			6	4			0.279	0.342			0.446	0.668
			46	36			1.61364	0.368			1.51847	0.705			4	20			0.229	0.401			0.725	1.362
			5	33			1.40083	0.278			3.09433	0.958			8	4			0.319	0.343			0.572	0.338
			4	15			1.09053	0.23			0.32146	0.711			7	8			0.278	0.408			1.577	0.664
			15	33			0.28502	0.302			1.87364	0.747			15	5			0.155	0.332			0.199	1.49
			4	30			1.29805	0.232			0.96323	0.638			6	6			0.467	0.189			0.578	0.798
			21	26			0.59277	0.398			0.42	0.901			5	5			0.32	0.525			1.612	2.355
			5	31			1.29634	0.312			0.24655	0.214			32	5			0.371	0.211			0.562	0.12
			12	30			0.93655	0.337			0.46102	1.614			12	4			0.345	0.278			0.118	0.258
			34	33			0.42738	0.311			2.50486	0.906			4	4			0.476	0.344			0.168	0.613
			10	15			1.31161	0.334			0.39529	1.185			4	4			0.393	0.458			0.815	0.32
			5	19			0.44229	0.328			1.59613	0.99			9	6			0.276	0.235			0.841	1.266
			15	25			0.46656	0.35			0.38898	1.233			10	20			0.239	0.246			1.519	2.357
			42	19			0.36986	0.337			2.26063	0.767			8	36			0.263	0.255			1.779	0.308
			13	33			1.33844	0.343			1.16489	1.097			4	18			0.234	0.234			0.439	1.006
			4	19			1.62247	0.33			1.74591	1.643			10	6			0.274	0.3			1.067	1.072
			5	25			0.67343	0.329			0.72504	0.6			6	9			0.078	0.27			0.377	0.136
			5	24			0.56601	0.307			0.95285	0.534			19	19			0.185	0.369			0.355	0.161
			8	27			0.83906	0.363			0.50294	0.47			6	6			0.406	0.275			2.223	0.305
			32	7			0.37903	0.343			0.32223	0.658			10	13			0.304	0.206			0.531	0.94
			7	23			1.62004	0.354			1.10042	0.76			4	9			0.369	0.268			0.828	1.612
			44	21			0.75893	0.363			2.82068	0.209			5	15			0.339	0.321			1.286	1.098
			50	19			0.30276	0.358			0.41954	0.232			4	5			0.196	0.272			0.883	1.043
			7	4			1.55719	0.521			2.18823	0.081			6	19			0.266	0.409			0.868	1.294
			17	35			1.5828	0.387			2.06145	0.321			17	4			0.301	0.242			1.465	0.584
			21	33			1.3408	0.298			2.72771	0.049			4	32			0.171	0.278			1.228	0.611
			4	33			0.27512	0.312			0.71317	0.1			4	10			0.234	0.457			1.691	0.459
			69	7			0.28215	0.44			2.17058	0.165			6	4			0.486	0.232			1.5	0.801
			11	33			1.10763	0.27			1.69266	0.692			17	5			0.27	0.346			0.277	1.337
			14	30			0.8521	0.285			1.18514	0.81			23	9			0.203	0.098			0.585	0.776
			16	4			0.50358	0.19			1.55962	0.283			4	6			0.208	0.405			0.754	0.538
			18	7			0.72122	0.18			1.00649	0.397			13	6			0.42	0.34			1.765	0.793
			25	11			1.46349	0.329			0.19118	0.852			5	5			0.462	0.242			0.304	0.762
			5	5			1.20589	0.469			1.20838	0.634			31	10			0.494	0.319			0.602	1.752
			7	18			0.30435	0.334			0.47282	0.34			6	8			0.28	0.313			1.049	1.017
			4	4			1.38101	0.261			0.35014	0.808			5	6			0.195	0.246			0.184	2.229
			8	3			0.31566	0.498			0.23503	1.32			6	13			0.36	0.349			1.017	1.535
			6	13			0.93501	0.308			0.32676	0.9			5	10			0.231	0.335			0.907	1.88
			6	6			0.45059	0.42			0.46758	0.438			5	4			0.205	0.265			0.431	0.851
			25	27			1.14227	0.22			1.3346	1.212			40	18			0.309	0.361			0.446	1.74
			10	7			1.49968	0.231			0.2732	0.462			4	9			0.149	0.404			0.417	0.144
			14	13			0.9981	0.351			1.31846	0.568			10	5			0.374	0.296			0.561	0.862
			26	20			0.76852	0.434			1.14922	0.862			14	17			0.296	0.273			1.726	0.365
			36	24			1.27469	0.23			1.49032	0.445			4	16			0.455	0.268			0.38	0.12
			27	14			0.81423	0.401			0.33342	0.597			18	4			0.297	0.264			0.208	0.501
			34	10			1.12849	0.248			0.25475	1.221			21	4			0.385	0.244			0.52	0.73
			18	13			0.42562	0.312			0.10299	1.159			6	4			0.335	0.261			1.578	1.149
			6	9			0.43477	0.379			2.88797	1.262			14	8			0.334	0.348			0.554	0.973
			5	4			1.63072	0.402			0.80379	0.521			16	5			0.465	0.288			1.549	0.849
			13	5			0.8751	0.296			1.49787	0.315			23	6			0.257	0.497			1.158	0.069
			9	3			1.36294	0.392			0.29561	0.225			6	4			0.277	0.263			1.604	1.165
			21	20			1.49414	0.431			0.34972	2.042			6	30			0.371	0.526			1.119	0.903
			40	8			1.18758	0.367			1.1813	0.414			6	5			0.389	0.17			0.748	0.702
			32	9			0.56912	0.585			0.76225	0.53			4	8			0.326	0.331			0.492	0.452
			44	5			1.59431	0.554			1.718	0.215			30	10			0.392	0.273			2.042	0.41
			47	5			0.91559	0.432			0.43002	1.832			4	7			0.427	0.508			0.141	0.254
			6	9			1.36278	0.412			0.61018	0.896			4	4			0.24	0.363			1.231	0.36
			7	9			0.73174	0.29			2.04512	0.434			7	12			0.394	0.222			0.617	0.612
			13	17			1.41538	0.481			2.78171	0.769			19	36			0.195	0.294			0.41	0.529
			26	3			0.62367	0.192			0.48163	0.3			19	11			0.348	0.264			0.131	0.422
			5	16			0.67838	0.482			0.64712	0.498			9	8			0.287	0.206			0.359	0.792
			8	11			1.58196	0.473			1.00481	1.409			22	19			0.274	0.299			0.942	1.487
			7	18			0.76364	0.32			0.56576	0.684			4	15			0.204	0.258			1.044	1.326
			32	15			0.74402	0.372			0.30573	0.839			5	7			0.192	0.312			0.348	0.613
			6	11			0.51213	0.455			0.52996	0.848			12	8			0.479	0.324			1.219	0.714
			42	18			0.64238	0.46			0.61347	0.702			8	18			0.325	0.391			0.663	0.135
			9	13			1.38512	0.378			0.34173	0.783			6	12			0.239	0.372			0.342	0.243
			21	7			0.94146	0.396			1.98935	0.664			5	12			0.157	0.209			0.223	0.465
			6	7			0.89331	0.416			0.81696	0.266			4	7			0.299	0.218			0.949	0.685
			5	15			0.61041	0.465			1.52401	1.047			6	14			0.501	0.372			0.572	0.734
			4	13			1.41442	0.477			1.76589	0.21			25	5			0.22	0.225			0.54	1.649
			27	13			0.99885	0.398			2.05084	1.245			7	13			0.31	0.318			0.334	0.861
			5	13			1.01062	0.451			1.25215	1.09			4	8			0.161	0.437			0.987	1.931
			36	7			1.1141	0.401			0.53702	1.504			4	8			0.397	0.333			0.82	1.209
			25	13			0.99129	0.431			1.32521	2.034			6	7			0.494	0.262			0.721	1.23
			15	13			0.91491	0.389			2.34962	0.988			27	8			0.276	0.381			1.945	0.585
			64	9			1.02175	0.315			0.68682	0.724			11	9			0.194	0.458			0.252	0.884
			7	11			0.26396	0.37			0.38595	1.054			40	7			0.382	0.291			1.377	0.459
			27	13			1.29403	0.419			2.56905	0.873			6	17			0.275	0.277			0.311	0.389
			10	11			0.82743	0.325			1.43768	1.065			4	6			0.366	0.461			1.632	0.588
			13	14			0.75317	0.451			2.31799	0.584			5	7			0.16	0.233			0.406	1.253
			20	7			0.33368	0.454			2.39244	0.204			46	28			0.237	0.155			1.245	0.411
			52	14			1.05825	0.476			1.49557	0.713			11	14			0.259	0.372			0.056	1.358
			7	14			0.35836	0.484			0.1706	0.205			4	7			0.273	0.291			0.502	1.224
			5	12			1.01923	0.433			0.19326	0.622			9	19			0.237	0.289			0.849	1.8
			5	9			0.74492	0.378			1.21227	0.345			12	7			0.284	0.367			0.899	1.748
			16	13			0.50421	0.424			2.25489	0.526			6	6			0.183	0.313			0.284	1.895
			58	13			0.60371	0.437			0.3877	0.682			4	16			0.332	0.296			0.595	0.68
			19	6			1.4885	0.281			1.21014	1.007			7	4			0.333	0.467			0.158	0.412
			27	12			0.87219	0.382			1.08757	1.367			29	5			0.175	0.279			0.957	0.417
			20	4			0.73878	0.427			2.42825	0.179			6	8			0.272	0.185			2.539	0.99
			31	9			1.49594	0.31			1.37614	0.505			4	16			0.439	0.359			1.868	0.628
			14	3			1.69744	0.548			0.88004	0.762			5	5			0.343	0.292			0.471	0.836
			51	3			1.68413	0.472			1.52364	0.846			6	14			0.266	0.508			0.723	0.911
			49	9			0.67269	0.439			1.90291	0.516			17	6			0.209	0.263			1.528	0.749
			6	8			1.18969	0.519			0.81955	1.063			7	26			0.256	0.12			0.587	0.435
			12	9			1.43819	0.499			0.64734	0.874			4	5			0.389	0.217			0.25	0.715
			12	4			0.58719	0.54			0.49865	0.059			5	6			0.307	0.161			1.756	0.204
			17	5			0.73094	0.503			0.79418	0.586			15	5			0.218	0.297			2.119	0.995
			7	6			1.09415	0.504			0.92038	0.627			12	9			0.175	0.476			0.167	0.208
			5	7			1.54317	0.424			0.29599	0.212			6	11			0.424	0.242			1.403	0.702
			51	7			0.76709	0.483			0.77762	0.119			7	17			0.178	0.378			1.149	0.252
			6	6			1.26818	0.37			0.50847	0.909			19	4			0.459	0.562			0.264	0.962
			43	5			0.5749	0.473			1.9248	0.525			19	4			0.296	0.223			0.113	0.411
			27	7			0.7005	0.427			0.65123	0.321			11	4			0.259	0.275			0.864	0.542
			10	10			1.37373	0.238			0.60969	0.274			4	6			0.308	0.242			0.734	0.502
			20	6			0.37242	0.346			0.93564	0.846			4	5			0.162	0.419			0.896	0.32
			7	4			1.47949	0.284			0.52146	0.529			4	11			0.371	0.251			2.074	0.416
			23	5			1.07802	0.551			0.97321	1.126			5	27			0.296	0.386			0.479	0.375
			4	6			0.79443	0.184			1.12512	0.84			18	11			0.264	0.313			0.743	2.112
			5	6			0.61315	0.429			0.92548	1.799			11	13			0.247	0.34			1.031	0.796
			9	9			0.29258	0.378			0.80214	0.982			39	10			0.386	0.224			1.247	0.976
			44	5			1.66714	0.331			2.24713	0.667			4	5			0.401	0.411			0.668	1.236
			21	4			0.34475	0.134			1.68954	0.534			5	5			0.274	0.299			0.784	0.847
			7	4			0.73383	0.099			1.56533	0.608			4	9			0.521	0.134			0.442	0.235
			13	3			0.51472	0.289			1.23681	0.836			9	9			0.163	0.454			0.484	1.589
			34	3			0.65788	0.468			0.33665	1.308			4	5			0.502	0.198			0.639	0.345
			9	3			0.89172	0.617			0.56815	0.841			4	11			0.414	0.233			0.343	0.805
			23	3			1.18273	0.363			1.88402	0.519			4	9			0.221	0.196			0.765	0.643
			12	3			0.62568	0.622			1.25062	1.532			15	14			0.321	0.15			1.181	1.687
			33	11			1.05437	0.382			1.41086	0.714			4	18			0.371	0.252			1.411	0.244
			4	45			0.31705	0.228			2.20904	0.702			38	19			0.371	0.266			0.851	1.486
			6	31			0.32454	0.32			0.69757	1.086			6	8			0.206	0.324			2.342	1.372
			10	4			1.47644	0.633			1.15609	0.96			5	14			0.324	0.302			1.001	0.101
			4	20			1.67522	0.31			1.45439	0.9			10	6			0.307	0.258			0.455	0.294
			12	21			0.96955	0.43			1.67101	1.012			5	23			0.411	0.407			1.494	0.491
			25	15			1.39874	0.529			1.03289	1.44			8	4			0.202	0.407			0.656	0.733
			6	5			1.36544	0.33			0.43659	1.211			11	21			0.32	0.163			0.961	1.716
			4	27			1.59332	0.279			0.70107	0.581			6	5			0.231	0.431			1.04	0.382
			14	10			1.34889	0.399			0.51775	1.816			5	4			0.36	0.216			0.866	2.019
			4	67			1.31873	0.365			0.36301	1.55			5	4			0.539	0.342			0.48	1.002
			43	31			1.34925	0.251			0.72497	0.956			7	8			0.378	0.252			0.844	0.605
			6	17			1.27632	0.346			0.58877	1			5	11			0.262	0.381			2.137	1.437
			9	4			1.31309	0.44			0.81551	0.728			6	9			0.28	0.313			0.266	0.113
			5	21			1.10271	0.31			0.86595	0.746			9	8			0.319	0.303			2.05	0.875
			8	8			0.60779	0.285			1.65752	0.764			10	15			0.389	0.196			1.598	0.74
			16	25			1.26577	0.284			1.51899	1.071			7	28			0.409	0.25			0.368	1.218
			7	61			1.04846	0.386			0.54639	1.205			5	8			0.406	0.444			1.564	0.598
			4	22			0.71777	0.33			0.36697	0.968			5	4			0.247	0.435			0.381	1.388
			4	42			0.29017	0.361			2.88916	1.512			23	6			0.335	0.263			0.55	1.063
			8	32			0.33657	0.345			1.02732	1.355			6	7			0.257	0.363			1.231	1.053
			5	31			0.65905	0.331			2.13463	0.661			7	5			0.274	0.29			0.627	0.333
			40	31			1.57136	0.187			0.6394	0.912			5	9			0.371	0.327			0.862	0.878
			41	11			1.44638	0.206			1.70269	1.276			6	8			0.244	0.316			1.58	0.159
			13	5			0.58634	0.234			0.50308	1.038			20	4			0.206	0.224			0.539	0.856
			15	5			0.75677	0.32			1.15856	1.818			5	8			0.291	0.344			2.835	0.424
			5	10			0.86757	0.267			0.67675	1.346			4	7			0.302	0.385			0.176	0.549
			16	90			1.4526	0.324			1.04758	0.931			4	5			0.153	0.525			1.593	0.809
			21	11			0.72716	0.334			0.6492	1.251			6	5			0.428	0.315			0.825	1.677
			7	78			0.37715	0.353			0.39802	1.675			28	34			0.314	0.334			1.347	0.791
			15	8			0.98818	0.36			2.37565	0.791			36	11			0.342	0.452			0.796	1.112
			10	11			1.28932	0.337			0.30839	0.804			14	4			0.336	0.315			1.424	0.78
			26	48			0.51529	0.373			2.4056	0.536			26	6			0.389	0.214			0.385	0.92
			9	20			1.42117	0.355			0.83029	0.628			6	4			0.214	0.305			1.38	1.165
			9	22			1.49343	0.299			0.39922	0.699			9	6			0.442	0.286			1.49	0.615
			30	37			1.19972	0.345			1.11424	0.447			13	21			0.301	0.324			1.134	0.473
			4	29			1.01517	0.323			0.73551	1.182			5	5			0.378	0.407			0.934	0.83
			5	20			0.51525	0.355			1.50446	0.121			16	4			0.354	0.316			1.032	0.308
			24	5			1.34551	0.533			0.7726	0.369			6	18			0.683	0.335			1.123	0.506
			4	14			0.9995	0.401			1.45605	0.938			35	6			0.694	0.427			1.039	0.647
			8	6			0.74336	0.376			2.27202	0.852			5	6			0.316	0.233			1.166	1.836
			26	7			1.56627	0.309			0.81513	0.761			15	33			0.313	0.264			2.394	0.922
			13	24			0.82943	0.279			2.10871	0.555			15	15			0.3	0.33			0.852	0.148
			4	4			0.42748	0.245			0.9643	0.602			15	4			0.181	0.213			0.815	0.699
			37	10			0.67165	0.303			0.94906	0.854			4	31			0.353	0.229			1.415	0.791
			6	8			1.04359	0.334			1.43922	1.124			7	4			0.335	0.319			1.4	0.917
			5	28			0.68992	0.328			1.77572	0.532			9	5			0.23	0.319			0.807	1.136
			7	5			0.30911	0.391			1.28995	0.81			10	4			0.402	0.375			0.606	0.549
			13	5			0.65168	0.281			0.53929	1.103			5	15			0.384	0.329			1.179	1.062
			11	8			1.13562	0.362			2.71862	0.909			5	5			0.44	0.312			1.883	0.936
			4	26			0.27229	0.291			1.68439	0.479			5	12			0.212	0.509			1.524	1.479
			21	9			1.37797	0.356			1.58594	1.375			12	19			0.26	0.302			0.438	1.601
			27	11			1.03275	0.401			0.74929	0.899			21	5			0.347	0.202			0.482	0.732
			27	16			1.31746	0.337			0.79882	1.087			6	22			0.246	0.4			0.224	1.457
			4	82			1.57607	0.367			0.98766	0.542			10	41			0.269	0.283			0.282	0.949
			40	32			1.25056	0.417			1.08345	1.321			9	7			0.477	0.275			1.638	0.337
			9	17			1.25896	0.341			0.99474	2.016			4	9			0.345	0.241			1.454	1.055
			7	11			0.53714	0.293			0.56897	0.366			45	5			0.249	0.164			1.391	1.332
			4	20			0.99323	0.287			0.78358	0.462			10	4			0.391	0.403			0.3	0.376
			11	5			1.3701	0.396			2.62719	0.594			8	34			0.233	0.483			1.901	0.7
			4	12			1.22868	0.339			1.29932	0.777			6	4			0.372	0.285			0.468	0.816
			30	5			0.67935	0.511			0.63136	0.541			6	5			0.434	0.152			1.28	1.118
			17	25			1.69214	0.314			1.92224	1.738			10	4			0.233	0.294			0.817	0.464
			19	8			1.4549	0.42			0.52232	0.405			16	14			0.213	0.215			2.412	0.464
			9	3			1.38253	0.59			0.57056	1.759			13	4			0.431	0.399			1.308	0.365
			10	15			1.67473	0.356			0.64639	0.31			6	7			0.264	0.37			0.268	0.601
			38	55			1.20673	0.364			0.60786	0.601			4	4			0.271	0.284			0.321	1.117
			6	11			0.6847	0.383			1.30259	0.31			6	19			0.291	0.319			1.891	1.529
			4	4			0.38114	0.455			1.52515	0.44			19	7			0.366	0.127			1.641	0.238
			20	9			0.82295	0.307			2.33987	0.757			29	19			0.293	0.275			0.783	1.483
			7	20			1.48407	0.393			1.68637	0.119			4	4			0.331	0.283			2.695	0.511
			4	8			1.22264	0.449			1.00575	0.506			14	5			0.247	0.186			0.099	1.234
			21	51			0.78694	0.372			1.25643	0.77			36	15			0.307	0.241			0.459	0.321
			4	3			0.79867	0.296			1.36191	0.894			5	9			0.447	0.246			0.888	2.058
			8	16			1.333	0.297			1.21827	1.094			13	12			0.586	0.287			1.462	0.501
			5	3			0.98245	0.208			1.39578	0.225			10	4			0.265	0.26			0.87	1.162
			24	7			0.56199	0.271			3.20724	0.578			24	5			0.3	0.442			1.135	1.432
			5	12			0.87598	0.252			2.05239	0.597			6	16			0.435	0.299			0.88	0.408
			5	16			1.2039	0.3			0.13569	0.835			13	25			0.229	0.4			1.014	1.224
			8	3			0.73321	0.383			0.49252	1.173			4	28			0.288	0.29			1.672	1.008
			9	5			0.48553	0.28			0.34055	0.361			4	7			0.481	0.206			1.85	0.127
			35	5			0.52904	0.311			1.92865	0.575			10	25			0.381	0.361			1.513	0.858
			4	10			1.15592	0.321			1.40564	0.375			4	18			0.202	0.405			0.104	0.79
			31	3			1.48766	0.455			0.74304	0.245			7	8			0.209	0.306			0.601	0.699
			30	8			0.83441	0.37			1.32003	0.17			7	9			0.483	0.271			1.2	1.223
			34	11			0.57894	0.328			0.542	1.129			5	10			0.194	0.433			1.3	0.934
			4	16			0.74082	0.333			2.06642	0.939			6	21			0.291	0.184			0.37	0.894
			28	11			1.37766	0.337			2.29393	0.637			7	6			0.187	0.544			0.415	0.21
			4	9			0.45007	0.4			0.4715	0.625			37	10			0.441	0.169			1.516	1.813
			6	10			0.79727	0.263			0.91438	1.342			6	4			0.271	0.281			2.357	0.762
			17	10			1.58899	0.274			1.51528	0.947			8	4			0.321	0.334			1.37	0.339
			11	9			0.96838	0.22			2.00903	1.066			4	22			0.241	0.216			0.396	0.989
			13	19			1.32184	0.359			0.36987	0.644			10	8			0.368	0.326			1.074	0.352
			25	22			1.09983	0.308			0.51544	1.01			50	5			0.284	0.233			0.993	0.785
			6	67			0.71172	0.335			0.42825	1.029			7	4			0.251	0.238			1.52	1.338
			15	22			0.72124	0.351			0.75454	0.373			12	10			0.716	0.181			1.11	0.946
			33	7			1.38372	0.344			0.54828	0.212			6	29			0.419	0.275			0.387	0.346
			5	10			1.25256	0.362			0.44154	0.497			4	48			0.279	0.562			1.21	1.641
			5	8			0.79377	0.214			0.30459	1.17			10	10			0.275	0.289			1.187	0.463
			19	21			1.54408	0.441			0.87039	1.245			10	5			0.256	0.25			0.552	0.328
			4	23			0.81871	0.418			1.15639	1.276			39	19			0.208	0.208			0.924	0.221
			6	25			1.29222	0.25			0.18045	0.469			5	10			0.219	0.263			0.587	1.182
			10	10			1.13439	0.233			0.82145	0.259			8	10			0.205	0.264			0.326	1.752
			10	4			1.07306	0.315			1.31021	0.205			5	8			0.382	0.302			1.058	0.462
			10	14			1.07136	0.433			1.45936	0.461			12	13			0.52	0.253			0.985	1.469
			29	4			1.3173	0.104			0.77211	0.346			10	14			0.287	0.233			1.713	0.43
			7	32			0.5616	0.396			1.80247	0.46			6	26			0.342	0.457			0.505	1.107
			10	60			0.94946	0.404			1.38402	0.454			63	11			0.306	0.325			0.615	1.54
			8	15			1.54542	0.465			0.23659	0.365			33	6			0.336	0.196			1.161	1.307
			29	50			1.21771	0.367			0.15657	1.024			8	26			0.283	0.441			1.558	1.733
			19	3			0.9497	0.505			1.56673	0.238			7	11			0.356	0.245			0.253	0.578
			5	22			0.34999	0.365			1.27406	0.599			14	5			0.299	0.267			1.345	1.54
			18	11			0.69405	0.404			1.31428	0.641			22	11			0.406	0.283			0.463	1.8
			25	9			1.26618	0.377			1.23147	0.686			4	4			0.508	0.239			1.336	0.27
			7	17			1.65776	0.477			2.67759	1.004			12	9			0.563	0.226			0.707	1.695
			7	4			0.49328	0.419			1.43179	1.189			6	7			0.367	0.18			2.274	1.34
			11	17			0.51508	0.351			0.11883	0.877			5	7			0.193	0.36			0.28	0.766
			4	6			1.71472	0.547			0.79148	0.585			4	10			0.231	0.198			1.422	0.199
			10	16			1.11783	0.484			0.49147	0.943			5	6			0.29	0.169			1.369	0.551
			13	34			1.35564	0.417			0.44255	0.225			7	7			0.417	0.185			0.338	1.613
			8	6			0.67078	0.322			0.20934	0.166			6	47			0.437	0.261			0.79	0.554
			20	28			0.68021	0.353			0.53326	0.379			4	5			0.289	0.349			0.871	1.824
			11	35			0.5771	0.336			1.11153	0.857			5	9			0.257	0.394			1.074	0.486
			16	48			1.67429	0.329			0.74045	0.383			32	4			0.55	0.302			1.284	0.823
			28	58			0.86669	0.242			0.90083	0.384			5	6			0.236	0.339			1.44	1.033
			9	5			1.15581	0.399			1.05827	1.177			4	27			0.302	0.31			0.734	0.149
			6	5			0.4504	0.439			3.03562	1.384			7	7			0.253	0.161			0.762	1.067
			6	45			1.58658	0.298			0.43094	0.699			4	4			0.281	0.367			0.46	0.502
			17	8			0.46289	0.399			1.69036	0.387			7	6			0.282	0.453			1.5	0.14
			4	20			1.0578	0.365			0.21916	1.131			4	6			0.343	0.23			1.542	1.296
			26	12			0.80286	0.415			0.7477	0.427			17	6			0.176	0.226			1.147	1.211
			22	11			1.07631	0.368			0.3361	0.454			8	4			0.469	0.422			1.049	0.76
			7	4			1.29216	0.307			1.06518	0.457			11	30			0.363	0.41			1.183	0.233
			19	26			0.79259	0.29			0.4228	0.689			7	4			0.303	0.291			1.368	0.456
			22	6			1.28756	0.342			1.87697	0.621			7	4			0.281	0.228			0.699	0.341
			9	41			1.28562	0.34			0.9969	0.565			12	12			0.244	0.21			2.098	0.662
			6	28			1.63416	0.361			0.99892	0.351			38	14			0.348	0.317			2.106	1.054
			19	26			1.03973	0.35			0.54871	0.86			4	27			0.303	0.273			0.376	0.414
			11	11			0.2397	0.499			1.24498	0.706			6	13			0.236	0.264			0.35	0.856
			18	28			1.43363	0.359			0.76757	0.202			5	18			0.276	0.305			0.275	0.408
			6	7			0.65004	0.398			0.86809	0.481			14	4			0.364	0.329			1.731	1.2
			14	48			1.7016	0.378			0.10874	0.804			6	23			0.223	0.477			1.177	0.865
			19	22			0.61337	0.279			0.34268	1.022			6	23			0.387	0.343			1.889	1.163
			11	14			0.70383	0.289			1.4277	1.712			6	5			0.339	0.148			0.274	1.139
			11	11			1.42047	0.438			0.64793	0.246			13	4			0.249	0.359			0.464	1.534
			9	9			1.65494	0.383			0.50264	0.445			4	4			0.313	0.257			0.905	0.561
			17	10			1.22841	0.406			0.51404	0.573			17	4			0.201	0.268			0.256	1.306
			4	25			1.02257	0.371			0.86438	0.753			5	4			0.259	0.215			1.979	0.969
			19	21			0.97816	0.183			1.44074	0.426			5	10			0.509	0.259			0.701	0.382
			19	4			0.98115	0.495			0.56219	0.185			21	15			0.396	0.269			2.433	0.942
			6	15			1.07536	0.445			2.01388	1.884			6	11			0.257	0.486			1.799	1.713
			7	8			0.70266	0.325			0.75847	0.486			5	4			0.342	0.304			0.981	0.792
			22	43			1.56009	0.382			1.54771	0.98			6	29			0.347	0.355			1.011	0.696
			8	46			1.58611	0.332			0.83361	1.315			10	8			0.65	0.269			1.994	0.543
			6	5			1.4182	0.242			0.5027	0.917			4	13			0.354	0.169			0.362	0.256
			21	21			1.46505	0.312			0.57864	2.088			4	6			0.274	0.358			1.068	0.794
			11	3			0.64004	0.296			1.76033	0.148			4	4			0.445	0.314			0.354	0.201
			7	31			0.84688	0.264			0.84444	0.755			6	7			0.262	0.441			0.737	0.432
			5	15			0.97522	0.329			1.27816	0.406			4	19			0.324	0.217			1.091	0.593
			5	8			0.62682	0.285			1.2899	0.303			5	9			0.341	0.338			1.817	0.985
			7	27			0.58897	0.435			0.88659	0.431			6	5			0.248	0.26			1.202	0.79
			17	7			0.52003	0.268			1.19957	0.579			26	6			0.381	0.46			0.73	0.714
			4	13			1.28859	0.36			0.57638	0.648			7	23			0.227	0.164			0.426	1.909
			17	11			1.42871	0.35			0.98786	0.863			10	5			0.234	0.556			1.029	0.653
			9	24			1.28776	0.409			1.85381	0.333			7	6			0.339	0.173			0.96	0.734
			14	10			0.72119	0.436			0.96327	0.358			7	7			0.594	0.453			0.681	0.307
			7	4			1.62782	0.382			1.06607	0.894			17	5			0.489	0.304			0.381	0.67
			16	3			0.55049	0.339			0.36837	0.296			12	33			0.348	0.229			0.834	0.567
			8	14			0.51629	0.494			1.16678	0.332			9	4			0.276	0.321			1.995	0.89
			16	11			0.46501	0.371			1.27853	0.98			7	7			0.209	0.398			0.875	0.494
			8	16			0.43951	0.335			1.24786	0.615			4	9			0.315	0.288			2.382	0.436
			4	5			1.31692	0.225			0.69591	0.649			4	4			0.317	0.376			0.247	1.222
			5	25			0.7671	0.354			1.18684	0.44			4	4			0.641	0.312			1.032	0.48
			15	9			1.56309	0.391			1.46142	1.185			7	21			0.342	0.269			1.352	1.793
			5	4			1.42458	0.249			1.84278	0.269			5	9			0.612	0.263			1.718	0.322
			15	4			1.26337	0.328			0.72368	0.225			10	6			0.495	0.425			0.327	1.077
			13	10			1.29108	0.545			0.94824	2.467			4	8			0.312	0.339			1.077	0.401
			6	22			0.95981	0.393			1.57705	0.517			7	15			0.396	0.36			0.828	1.099
			13	22			1.27298	0.362			1.69751	0.493			4	4			0.383	0.2			2.279	0.238
			7	4			1.37396	0.502			2.36985	1.2			5	4			0.396	0.327			0.539	0.611
			7	22			1.70329	0.377			0.62842	0.388			7	5			0.32	0.201			0.521	0.738
			13	22			1.50073	0.352			2.40047	0.823			8	42			0.222	0.381			0.992	0.995
			6	3			0.58202	0.532			1.34366	1.2			6	19			0.329	0.331			1.6	0.219
			7	4			1.01577	0.575			1.26607	0.317			7	6			0.314	0.22			1.046	0.847
			15	3			0.56394	0.48			0.91391	0.602			7	10			0.531	0.224			0.366	0.231
			13	14			1.67551	0.479			3.07011	0.566			9	5			0.288	0.214			1.011	1.507
			13	6			1.24046	0.628			1.90174	0.244			8	25			0.253	0.222			0.335	0.039
			6	10			0.96008	0.424			0.41873	0.347			9	21			0.139	0.243			0.745	1.333
			7	19			0.95401	0.346			2.10106	0.429			9	16			0.336	0.287			0.237	1.627
			12	15			0.61414	0.293			1.48979	1.251			6	4			0.495	0.34			1.078	0.164
			6	19			0.93986	0.459			1.46529	0.419			4	21			0.232	0.218			1.719	1.746
			12	18			1.73474	0.422			1.71507	0.663			8	9			0.173	0.328			0.876	0.388
			8	18			0.66576	0.325			0.75408	0.336			5	7			0.232	0.314			0.793	0.56
			5	15			1.70346	0.321			0.2109	0.153			6	5			0.593	0.261			1.147	0.336
			5	18			0.45461	0.377			0.46772	0.259			7	16			0.356	0.276			0.601	1.692
			10	6			1.39818	0.34			0.89906	0.51			4	10			0.359	0.176			1.351	0.706
			10	16			1.31807	0.396			0.54174	0.648			44	7			0.135	0.199			1.607	0.983
			10	16			0.71781	0.387			0.68104	0.535			17	16			0.441	0.455			0.704	0.507
			10	15			1.10983	0.263			1.32393	0.251			10	6			0.458	0.359			1.153	0.893
			4	15			1.11971	0.489			0.47456	0.167			4	17			0.274	0.288			1.936	0.32
			10	7			0.62926	0.464			1.46611	0.507			9	5			0.376	0.531			0.504	0.816
			10	10			0.38906	0.308			2.16343	0.924			9	18			0.5	0.408			0.531	1.699
			10	13			0.50786	0.501			0.84795	0.216			6	20			0.286	0.55			0.195	1.052
			10	13			0.68023	0.336			0.4124	0.239			6	5			0.554	0.172			1.567	0.79
			6	5			1.18345	0.189			1.72652	0.403			5	7			0.444	0.272			1.736	1.03
			9	6			0.57331	0.361			1.56402	0.215			15	4			0.263	0.332			0.633	0.655
			4	9			1.35235	0.52			1.93156	0.442			9	4			0.282	0.311			0.991	0.254
			8	3			1.02736	0.267			1.4131	0.95			5	11			0.268	0.281			0.532	0.422
			4	12			1.17164	0.417			0.60426	0.355			6	19			0.425	0.27			2.433	2.264
			8	11			1.11021	0.327			0.62128	0.614			7	10			0.489	0.327			1.938	0.853
			9	11			1.23751	0.425			0.57875	0.163			4	5			0.41	0.292			1.097	2.217
			5	8			1.3212	0.375			0.69484	0.807			13	19			0.416	0.429			0.688	0.583
			8	7			0.92959	0.408			0.67048	0.765			5	14			0.385	0.31			2.597	1.502
			8	5			0.85115	0.471			0.46294	0.099			14	13			0.278	0.23			0.453	0.357
			9	3			1.43034	0.457			0.24865	0.56			8	8			0.361	0.228			1.368	0.757
			7	5			1.12997	0.365			0.18565	0.87046			7	6			0.434	0.217			0.455	0.231
			8	8			1.3211	0.372			0.98316	2.33665			4	8			0.247	0.287			0.356	0.209
			9	10			1.04556	0.373			1.12676	0.64158			8	15			0.517	0.255			0.427	0.704
			8	10			1.64838	0.361			0.36123	0.45343			5	5			0.36	0.236			0.295	0.273
			7	7			1.68411	0.422			1.51946	1.25612			6	16			0.182	0.425			0.457	0.506
			4	5			0.38823	0.433			1.48364	1.31527			5	14			0.235	0.472			0.649	0.286
			8	5			0.35805	0.547			2.03458	1.65517			11	4			0.54	0.391			0.72	0.695
			4	5			0.67416	0.596			2.64794	1.66293			6	4			0.264	0.288			1.416	0.385
			6	4			0.48463	0.531			1.56482	1.44303			4	6			0.328	0.397			0.56	2.006
			5	3			0.70519	0.573			0.68021	0.58964			7	17			0.41	0.224			0.983	0.401
			6	47			0.47562	0.55613			1.82992	0.93883			7	4			0.724	0.243			0.197	1.137
			6	86			0.77988	1.17503			1.97965	1.41964			24	6			0.219	0.339			0.702	0.332
			4	68			0.54165	1.23042			2.24442	1.96548			10	8			0.201	0.172			2.418	0.295
			6	33			0.901	0.75173			0.36237	0.50707			21	24			0.33	0.332			0.386	0.496
			6	90			0.6726	0.72196			0.82433	1.43725			9	15			0.41	0.282			0.61	1.272
			6	31			1.68715	1.1769			1.02337	0.49031			7	29			0.44	0.437			1.355	0.255
			4	21			1.46868	0.57154			1.91702	1.1437			9	5			0.185	0.321			1.188	0.749
			4	90			1.62751	0.49274			1.031	0.76805			9	20			0.395	0.229			0.662	1.472
			6	90			0.52603	0.43534			1.3108	0.4737			8	4			0.226	0.388			0.764	0.86
			4	38			0.74625	0.416			0.96402	0.42423			5	30			0.44	0.282			0.719	1.052
			5	51			0.70662	0.41784			0.64601	1.96307			4	10			0.343	0.257			0.249	1.029
			4	90			0.60884	0.48306			0.69934	0.76552			8	6			0.255	0.31			0.54	0.371
			6	48			0.63457	1.39244			0.41713	0.97917			11	38			0.457	0.276			0.379	0.344
			29	11			1.36307	0.44601			0.60136	1.22547			11	18			0.266	0.222			1.352	1.296
			21	90			1.08797	0.44662			1.31955	1.31762			5	10			0.313	0.273			0.341	0.397
			26	19			0.51595	0.49869			1.99439	2.06699			9	14			0.281	0.474			1.637	0.836
			14	11			0.54329	1.09067			1.11049	0.91505			8	37			0.124	0.483			0.774	0.735
			64	19			1.54442	0.75122			1.43272	0.33022			26	6			0.281	0.235			2.271	0.528
			21	23			0.45283	0.3183			1.32182	1.54648			4	9			0.367	0.261			0.935	0.447
			9	28			0.50202	0.33573			1.11596	0.48243			28	11			0.26	0.289			0.248	0.961
			33	38			0.52748	0.88462			0.84051	1.57459			5	7			0.267	0.165			0.644	0.821
			18	20			0.32091	0.49357			0.57913	0.39606			44	11			0.233	0.386			1.516	0.657
			4	37			1.45019	0.41887			1.37782	1.63971			7	12			0.344	0.155			0.551	0.548
			23	9			0.39754	1.40665			2.10061	0.69529			9	5			0.364	0.305			0.662	0.792
			56	90			0.51796	0.60338			0.64033	1.38352			4	5			0.197	0.284			2.712	0.714
			10	8			1.4977	1.63274			0.64679	1.87658			14	5			0.397	0.268			1.187	2.197
			16	16			0.83263	0.54597			1.84937	1.29374			5	12			0.305	0.221			0.847	2.13
			9	52			1.03448	1.50324			0.81995	0.3949			5	13			0.278	0.32			1.774	2.014
			26	71			1.14202	0.7414			0.94428	0.42089			9	13			0.31	0.346			0.197	0.815
			53	7			0.62073	0.57603			1.10097	0.84278			11	4			0.242	0.361			1.988	0.786
			8	46			0.42972	1.7075			3.19564	2.50995			25	14			0.363	0.34			0.354	1.031
			30	9			1.08864	0.26134			0.82648	1.13203			7	8			0.375	0.275			0.302	1.743
			56	65			0.37734	1.41382			0.54527	0.38433			6	7			0.354	0.217			0.277	0.557
			32	11			0.30111	0.41946			0.65454	2.01346			11	6			0.463	0.317			1.288	1.314
			24	10			0.37906	1.30399			0.85672	0.48174			27	16			0.274	0.282			0.421	1.211
			10	11			1.23982	1.30551			1.476	1.07661			4	10			0.222	0.323			0.951	0.88
			25	41			0.91523	1.33134			1.47219	0.32847			5	15			0.335	0.29			2.189	0.677
			44	10			1.2232	0.38796			2.5658	2.04622			4	11			0.318	0.296			0.999	0.47
			29	42			0.90294	1.41427			0.61501	0.92836			4	6			0.237	0.157			0.395	0.151
			7	5			0.54514	0.4246			1.01257	1.43527			5	4			0.399	0.513			1.214	1.205
			16	14			1.19978	1.30095			2.42468	0.56003			21	8			0.316	0.322			1.327	1.151
			21	65			0.66182	1.71575			1.10635	2.1847			5	4			0.282	0.281			1.731	0.714
			34	39			0.81694	1.45517			0.68635	0.87735			11	4			0.347	0.283			0.149	0.753
			40	72			1.41639	0.49338			0.51905	0.94108			4	8			0.412	0.307			0.665	0.253
			13	12			0.33474	0.33799			2.40688	1.52825			6	16			0.34	0.225			1.651	1.074
			36	81			1.22943	0.57963			1.46797	0.53455			8	5			0.284	0.327			0.137	0.125
			33	59			0.27358	0.60711			0.78779	0.64174			6	11			0.288	0.25			2.305	1.99
			39	33			1.48502	0.96491			0.3956	0.49423			25	9			0.354	0.406			0.587	1.172
			62	10			0.83741	0.38859			2.11052	0.33878			5	4			0.25	0.362			0.29	1.905
			39	21			0.8744	1.4256			0.89336	0.63168			10	7			0.182	0.387			0.156	0.167
			41	30			1.00936	0.74077			0.97891	1.64866			23	4			0.34	0.227			0.401	0.722
			46	78			0.73741	0.56332			0.94485	0.46095			6	4			0.372	0.334			0.606	0.672
			5	16			1.39963	0.3919			0.45216	2.14568			5	8			0.294	0.128			1.383	1.14
			48	48			0.8821	1.04987			0.34313	0.3709			8	6			0.297	0.4			0.737	0.357
			80	71			1.01028	0.67455			1.62321	1.99427			20	9			0.234	0.368			0.276	0.976
			33	9			0.74129	0.52655			2.2537	1.09833			10	5			0.309	0.255			0.079	0.921
			30	90			0.88596	0.55024			1.52018	0.77939			17	11			0.235	0.582			0.678	0.622
			13	34			1.25644	0.45023			0.51364	1.06269			4	7			0.147	0.3			1.235	1.168
			18	8			1.28695	0.7896			0.90776	1.43495			6	5			0.385	0.319			0.561	1.16
			19	28			1.24716	0.34387			2.02035	0.31947			24	5			0.181	0.244			0.796	0.509
			9	9			1.01299	0.31554			0.44689	1.12412			7	11			0.209	0.369			0.65	0.679
			15	63			1.26757	0.49556			0.87093	1.4507			13	10			0.319	0.28			1.988	0.139
			20	90			1.47965	0.52775			1.21444	0.66681			5	9			0.623	0.256			0.69	0.97
[truncated: 6,056 more rows]
